# Supplementary material for: Profiling of high-grade central osteosarcoma and its putative progenitor cells identifies tumourigenic pathways
Source: Br J Cancer. 2009 Nov 3;101(11):1909–18. doi: 10.1038/sj.bjc.6605405 (PMC2788255; doi:10.1038/sj.bjc.6605405)
Supplement: Supplementary table 1 [file 6605405x1.xls]

## Sheet: OS_affy_adjusted_p_values
AffyID	Gene Symbol	IB10HH	IB12	IB14HH	IB16HH	IB19	IB21	IB22HH	IB32	IB33	IB34	IB35	IB36	IB37	IB38	IB39	IB40	IB41	IB42	IB43	IB44	IB45	IB46	IB47	IB48	IB49	IB50	IB51	IB52	IB53	IB54	IB55	IB56	IB57	IB58	IB59	IB60	IB61	IB62	IB63	IB64	FC OS-DO	pvalueadjOS - DO	FC-OS - MSC	pvalueadjOS - MSC	FC-OS - OB	pvalueadjOS - OB	FC-OB - MSC	pvalueadjOB - MSC
type		OS	OS	OS	OS	OS	OS	OS	OS	OS	OS	OS	OS	OS	OS	OS	OS	OS	OS	OS	OS	OS	OS	OS	OS	DO	DO	DO	DO	DO	OB	OB	OB	OB	OB	OB	MSC	MSC	MSC	MSC	MSC
1007_s_at	DDR1	5.69946	5.96663	5.53649	5.48383	5.13555	5.92457	5.9769	5.31448	5.96911	5.9781	5.55748	7.33803	5.02072	6.12704	4.7133	6.01095	5.86332	5.97455	5.98359	5.93759	5.80543	5.38971	5.78835	5.95157	6.52382	8.35343	8.96683	9.61098	6.8579	5.10278	5.99942	5.98151	7.6694	5.99093	5.96555	7.94332	8.02776	8.38617	8.01672	7.57864	-2.321	1e-06	-2.249	2e-06	-0.579	0.435425	-1.669	0.00825
1053_at	RFC2	7.19774	6.09775	6.73192	6.77653	6.94949	6.36226	6.28285	6.89576	6.12822	7.44713	6.39936	7.68561	6.42299	5.6925	5.72577	5.91996	6.64911	6.13063	5.92276	6.16365	6.20571	6.93899	5.83838	6.1155	5.80387	6.10582	5.85409	5.77771	5.12956	5.95428	6.13345	5.65927	5.71857	5.60779	5.31354	7.85293	4.63677	4.24878	4.22391	5.20367	0.691	0.200071	1.192	0.011058	0.739	0.280034	0.453	0.926006
117_at	HSPA6	3.75108	4.49338	3.94433	3.15659	5.02026	5.23221	3.76606	4.01515	3.57266	3.43283	5.12046	3.45005	3.88574	6.46573	4.17792	3.7816	3.72932	5.69639	4.44097	4.96772	5.13892	3.40347	3.6661	4.65831	3.01992	3.75632	3.33351	3.76776	3.3029	5.80426	3.45205	3.07558	3.30471	3.26624	3.42484	3.38242	3.51555	3.21119	3.09531	3.27326	0.915	0.081102	1.055	0.037678	1.046	0.092596	0.009	0.996665
121_at	PAX8	2.85258	3.0069	2.99023	2.9961	2.93174	2.98601	2.98039	3.63917	2.9853	3.00511	3.04734	3.46147	3.24744	2.84345	2.95295	3.07721	3.03243	3.97737	3.55803	3.86209	2.97274	2.96762	2.83187	2.98892	3.95908	3.13543	2.98894	4.44702	3.02977	3.3881	3.07916	3.41592	2.95329	3.98737	3.03315	4.46618	3.04262	3.72526	3.38904	4.75639	-0.369	0.337987	-0.733	0.015316	-0.15	0.646024	-0.582	0.319171
1255_g_at	GUCA1A	2.04974	1.98687	2.03446	2.04551	2.00472	2.10531	2.05644	2.08368	2.04827	2.04578	2.13804	1.96104	2.04597	2.04277	2.02287	2.27477	2.15202	2.14967	2.17856	2.35841	2.07991	2.03393	1.97677	2.01657	2.01309	2.11301	2.07708	2.13757	2.08264	2.02454	2.05309	2.01283	2.04996	2.01277	2.02429	2.09016	2.08285	2.03938	2.03024	2.06143	-0.008	0.968178	0.016	0.874166	0.046	0.522335	-0.03	0.967603
1294_at	UBE1L	2.30124	2.43261	2.22125	1.94147	2.57737	2.50561	2.47491	2.31629	2.28069	1.97588	3.6392	2.25008	2.44241	2.47135	3.51422	2.97195	2.55136	2.50747	2.71714	2.62255	2.50928	2.46157	2.61698	2.79405	2.40237	2.58138	2.46465	3.43269	2.49154	3.50943	2.42053	2.69726	2.59547	2.45347	2.33318	2.48122	2.49136	2.36189	2.41787	2.41509	-0.09	0.919027	0.151	0.78681	0.084	0.770543	0.066	0.967635
1316_at	THRA	3.05516	2.95047	2.88256	3.01947	2.88286	3.14627	3.07591	3.10188	3.04527	3.01356	3.18401	2.81782	3.06221	3.01804	3.05023	3.61972	3.82196	3.48137	4.23463	4.33228	3.07715	2.95438	2.9052	2.99707	2.94169	3.17012	3.07352	3.43796	3.12633	3.00439	3.01371	3.04982	3.06757	2.96303	2.964	3.0891	3.34531	3.08209	3.06046	3.0661	0.039	0.957541	0.061	0.874166	0.178	0.520804	-0.117	0.967603
1320_at	PTPN21	2.89186	2.72207	2.81986	2.88283	2.75297	2.95831	2.89345	2.93461	2.86473	2.81811	2.96466	2.77354	2.88004	2.85068	2.75416	3.73705	3.20116	3.30397	3.30316	3.51624	2.90984	2.82635	2.71184	2.79062	2.87899	3.02692	2.92204	3.13589	2.94285	2.78065	2.83515	2.73582	2.8817	2.83777	2.82257	2.95085	2.95657	2.85704	2.80904	2.89199	-0.028	0.955925	0.061	0.825257	0.131	0.504118	-0.07	0.967603
1405_i_at	CCL5	4.24197	7.40732	4.0695	6.07054	8.62606	4.9242	5.52769	4.69025	4.39517	6.75001	5.54203	4.27678	6.99369	6.63665	8.60255	7.08508	7.15848	7.66131	6.98289	6.87076	4.012	3.90635	8.93041	7.65329	3.80873	6.11947	4.64182	4.5158	3.91886	8.34017	4.42734	4.0075	4.20316	3.84316	4.16862	4.21299	3.9231	3.91805	3.89432	3.98678	1.693	0.087007	2.307	0.013363	2.164	0.053397	0.143	0.977828
1431_at	CYP2E1	2.8113	2.67814	2.73994	2.80221	2.65888	2.99589	2.85953	2.90431	2.82104	2.76716	2.97548	2.69681	2.86406	2.81298	2.81169	4.0071	3.6752	3.29538	3.5368	3.91884	2.88317	2.75238	2.63468	2.7467	2.74186	3.01927	2.89814	3.28944	2.90194	2.76929	2.75531	2.77277	2.85412	2.80433	2.69489	2.93446	2.94609	2.81628	2.78902	2.87249	0.007	0.994507	0.105	0.809696	0.2	0.503001	-0.095	0.967603
1438_at	EPHB3	3.14073	2.38274	3.62568	2.22307	5.94883	2.36142	2.27944	2.32968	3.25587	3.54151	2.761	3.47573	2.34103	2.97095	2.23169	2.52499	2.34588	2.33195	2.34984	2.38111	6.39316	2.36457	2.32272	2.33875	2.24335	2.36365	2.2991	2.34088	2.30508	2.21997	2.28696	2.24108	2.31791	2.23534	2.23476	7.1835	2.29455	2.26135	2.25383	2.29996	0.587	0.709551	-0.361	0.81308	0.634	0.512398	-0.995	0.718757
1487_at	ESRRA	5.28641	4.63398	5.2941	5.22607	4.84685	5.29426	5.28387	5.4758	5.37725	5.28997	5.31377	4.64354	5.25309	4.7634	5.26411	6.3963	5.96212	5.87613	5.81418	6.41203	5.28096	5.14568	5.09082	4.89094	5.22973	5.59294	5.27856	5.53784	5.33674	5.03019	5.32799	5.26054	5.84412	5.2773	5.25979	5.64872	5.34734	5.28324	5.22616	5.28226	-0.069	0.940049	-0.032	0.942542	-0.068	0.825438	0.036	0.979982
1494_f_at	CYP2A6	2.33274	2.28037	2.32561	2.33056	2.287	2.36744	2.35008	2.37597	2.3386	2.2641	2.39055	2.2475	2.34122	2.3345	2.30165	3.58006	2.78646	2.92193	2.88593	2.70144	2.38443	2.3263	2.27293	2.33442	2.34399	2.45475	2.38342	2.59687	2.40072	2.33577	2.34077	2.33336	2.3919	2.3236	2.31373	2.3823	2.41778	2.35209	2.30633	2.36228	0.02	0.972713	0.092	0.795871	0.115	0.557023	-0.023	0.979676
1598_g_at	GAS6	3.04161	5.33526	3.02497	3.09365	6.07962	3.26305	3.23553	3.2554	4.23812	3.29121	5.39283	3.93046	6.45462	6.50845	7.66098	3.29091	3.30895	3.28621	3.28681	3.15545	6.18066	3.11962	5.35022	8.96774	11.7265	12.6493	12.3666	12.7383	12.2283	8.85083	3.71888	6.36874	3.2753	7.05294	7.55156	7.47195	12.4378	11.5923	12.0539	12.376	-7.678	0	-6.522	1e-06	-0.929	0.527095	-5.593	0.001024
160020_at	MMP14	6.66668	5.45406	8.26146	5.51214	5.48044	5.07357	7.9643	5.56264	7.25374	7.68573	6.58351	7.74576	8.23726	7.69471	5.00047	5.39293	3.60284	3.4459	4.7184	5.68488	10.8037	7.44527	7.68947	6.9097	7.87624	6.94789	5.87778	5.88711	7.39549	5.58753	6.54531	5.53398	5.00822	7.07777	5.45846	8.0803	7.01859	6.32406	7.17631	8.4622	-0.339	0.919183	-0.954	0.519559	0.534	0.620255	-1.488	0.556519
1729_at	TRADD	6.4881	5.54473	5.64085	6.8462	4.92675	5.74297	6.54673	5.80525	5.91031	5.59386	5.63373	5.51819	5.5611	4.91375	5.57733	4.39771	5.24422	6.53834	5.64059	4.76826	5.66067	6.16165	5.62333	6.04146	5.50971	6.78309	6.25726	6.96012	5.67286	6.77599	5.13392	5.55273	5.93976	5.59156	5.57122	5.88181	5.90915	5.99738	5.87109	5.70205	-0.513	0.259997	-0.148	0.828393	0.166	0.68556	-0.314	0.967603
177_at	PLD1	6.39809	3.82772	5.24842	3.5227	4.79157	3.89895	6.70237	3.6771	3.61039	3.63527	3.62391	3.46313	3.8529	3.5284	5.3371	4.05247	3.77243	3.98207	3.72814	4.32214	4.50122	3.87865	3.43979	4.5839	3.37885	3.63676	3.62179	3.75975	3.36092	4.02252	4.69614	4.64734	3.55938	3.50977	3.81289	3.3974	3.59461	3.52116	3.4557	3.56509	0.664	0.285084	0.709	0.234663	0.171	0.759343	0.538	0.864248
1773_at	FNTB	2.06567	1.96019	2.03668	3.40873	2.06115	2.01098	2.62378	2.02136	1.99011	2.23978	2.04335	1.9512	1.97654	2.03241	1.91748	2.05322	2.00617	2.01136	2.02349	2.05657	2.02266	2.01908	2.12058	1.99323	1.98117	2.10435	2.0295	2.01051	2.02903	1.98432	2.06834	1.96679	1.98349	1.99559	1.98965	2.04038	2.0091	1.97556	1.97458	1.99335	0.074	0.891622	0.107	0.772947	0.104	0.582278	0.002	0.997313
179_at	PMS2L11	1.62755	1.60497	1.63473	1.61824	1.61876	1.63253	1.62852	1.6434	1.62004	1.63478	1.65865	1.57868	1.60493	1.62912	1.59742	1.69317	1.65771	1.64123	1.64928	1.67742	1.64745	1.63167	1.61187	1.60517	1.60819	1.66	1.6306	1.63994	1.65096	1.60815	1.66605	1.64629	1.61384	1.63494	1.61033	1.65292	1.64475	1.62759	1.60961	1.6243	-0.008	0.946269	-0.002	0.975858	-0.004	0.917796	0.002	0.988311
1861_at	BAD	1.74354	1.66103	1.76086	2.09487	1.81775	1.47945	1.76287	1.87682	2.93803	1.76486	1.77085	2.16393	1.75357	1.7364	1.34326	1.79071	1.74857	1.75916	1.76546	1.78752	1.78592	1.36679	2.16608	1.74505	2.11888	2.64162	2.5882	1.90284	1.77796	1.50414	1.77352	1.7431	1.75179	1.75258	1.80673	2.29965	1.77509	1.76591	1.77148	1.76631	-0.402	0.056512	-0.072	0.838266	0.038	0.871317	-0.11	0.967603
200000_s_at	PRPF8	9.25224	9.29711	9.39572	7.11464	8.58978	7.79107	8.49531	8.65383	7.58354	8.72201	8.37105	8.31727	8.88933	8.73822	8.86559	7.61629	9.48172	8.21461	8.25963	9.057	8.23941	9.10752	8.97434	8.60112	8.68759	8.68262	8.45637	9.55461	7.98876	8.96387	8.59098	8.60998	9.04171	8.90796	8.40918	10.2119	8.97585	8.87132	9.11055	8.92964	-0.09	0.944693	-0.636	0.133835	-0.128	0.762642	-0.508	0.685898
200001_at	CAPNS1	10.0907	10.4509	10.4849	9.48778	10.0129	9.09365	9.25723	10.3612	10.3399	9.69555	11.2019	9.98353	9.76469	10.5967	9.37726	9.20337	8.90403	10.0257	9.22428	9.2371	10.9538	10.1219	10.1118	10.6183	11.315	11.7944	11.2868	11.4477	11.1883	10.5428	10.1414	10.3984	10.8443	10.3199	10.4338	11.2303	10.551	10.8501	11.0255	11.1282	-1.441	7.2e-05	-0.991	0.005807	-0.462	0.435686	-0.529	0.586124
200002_at	RPL35	12.4405	12.2354	12.7755	13.0172	12.9603	12.7644	12.832	12.3822	13.3888	12.7289	12.651	13.0578	13.1291	12.7024	12.8003	12.6506	12.4134	12.2731	11.4442	12.3765	12.5594	12.5889	12.0876	12.7403	12.8719	12.8167	12.7652	12.913	12.6365	11.9586	12.6572	12.5389	12.649	12.4732	12.7761	12.9104	12.4389	12.3622	12.1956	12.8583	-0.202	0.64038	0.045	0.908064	-0.021	0.942971	0.066	0.967635
200003_s_at	RPL28	13.3077	12.9122	12.6703	13.1567	12.9901	13.1432	12.8771	12.7237	13.7765	12.4449	13.0065	13.2366	13.215	12.8368	13.3961	12.5094	12.5113	12.6417	12.3165	12.0047	12.4142	12.8381	12.8888	13.1754	13.3522	13.4395	13.0882	13.3621	13.1877	12.9265	13.1567	13.1436	13.0911	13.3689	13.4786	13.7279	13.3361	13.2303	13.2219	13.333	-0.409	0.096198	-0.493	0.035917	-0.371	0.260801	-0.122	0.967603
200004_at	EIF4G2	11.7965	11.9519	11.8953	11.6365	11.8631	11.3422	11.6901	11.3507	11.8442	11.8609	11.1536	11.6847	11.6162	11.89	11.6717	10.769	11.8049	11.5163	11.5481	11.2126	11.9467	11.7602	11.5168	11.2875	11.5544	11.1868	11.4428	11.4271	11.3729	11.4064	11.7	11.8186	11.3645	11.5455	11.1562	10.7348	11.4919	11.4348	11.7175	11.5646	0.204	0.478948	0.212	0.442275	0.084	0.698131	0.128	0.967603
200005_at	EIF3S7	11.4639	10.1095	10.6221	10.2656	11.0251	10.7968	10.75	10.5107	10.4392	10.6025	10.1117	10.5941	10.373	10.1637	10.43	8.77276	9.93061	9.60281	8.15568	9.16155	10.0277	10.34	10.0766	10.2824	11.0003	10.6914	10.0847	10.9045	10.4778	10.6437	9.97482	10.1168	10.1343	10.0913	10.3868	10.3973	9.92442	9.78751	10.2899	10.7366	-0.422	0.475324	-0.017	0.979042	0.069	0.884307	-0.086	0.971996
200006_at	PARK7	12.0187	11.9042	11.7338	12.3815	11.7045	11.368	11.4447	11.9987	12.1178	12.4535	11.9111	11.9229	12.0944	11.4301	11.8666	10.3074	11.0026	10.9721	11.3327	11.9248	11.6414	12.1426	11.5915	11.4256	11.9899	12.0086	11.895	11.7004	11.7431	11.1651	11.7406	11.7348	11.662	11.6299	11.8294	11.5363	11.7096	11.6041	11.7177	11.5424	-0.193	0.747739	0.052	0.906151	-0.045	0.888256	0.097	0.967603
200007_at	SRP14	12.397	11.7369	12.136	12.3621	11.8777	12.1043	12.0619	11.142	11.8949	11.97	12.1058	11.5335	12.3772	12.0241	12.3728	10.9245	11.2951	11.6393	11.6785	11.3806	12.2086	11.9472	12.0015	12.3942	12.1637	12.1565	12.3582	11.737	12.0133	12.0957	12.1629	12.2139	11.8921	12.1661	12.1782	11.5604	12.1168	12.3459	12.2384	12.4353	-0.179	0.731368	-0.233	0.542937	-0.216	0.504118	-0.017	0.989
200008_s_at	GDI2	11.029	10.1166	10.3951	10.6222	10.0396	9.92185	10.325	9.70926	10.6102	9.89915	9.89309	9.79026	9.59971	9.86091	10.0372	8.90342	8.85554	9.15711	8.79083	9.43768	9.76718	9.86108	9.77702	10.1557	10.3138	9.84246	10.114	7.79313	10.1734	9.37942	10.1608	9.55965	8.42331	9.78976	10.0665	8.46776	8.08847	8.7071	8.91215	9.99479	0.19	0.894998	1.003	0.029076	0.237	0.629964	0.766	0.442108
200009_at	GDI2	12.4232	11.6469	11.8709	12.1693	11.6848	11.8749	11.3216	11.1616	12.2345	11.5831	11.5566	11.3599	11.5238	11.4512	11.8624	11.1594	11.015	11.5882	10.53	11.3131	11.2343	11.438	11.5183	11.793	11.6551	11.3179	11.4658	11.3516	11.7778	11.3678	11.594	11.3763	11.5881	11.6913	11.684	10.0844	11.2479	10.9351	11.1549	11.5284	0.034	0.970254	0.557	0.040995	-0.04	0.898427	0.597	0.189463
200010_at	RPL11	12.2632	12.6102	12.4077	13.0542	11.9376	12.7541	12.8323	13.0441	13.2573	12.4291	12.2716	12.6984	12.5796	11.9153	12.7044	12.0725	12.7611	12.1255	11.686	12.5901	12.3024	12.369	12.3528	12.3967	12.5787	12.1091	12.1472	11.629	11.8905	12.1165	12.4042	12.5074	12.2837	12.3765	12.5254	11.4808	11.7874	12.2471	12.2807	12.5199	0.39	0.161308	0.398	0.150301	0.042	0.885264	0.356	0.604436
200011_s_at	ARF3	9.63337	9.95253	8.97067	9.16146	9.118	8.56081	8.87728	9.28534	7.81843	9.18163	9.68858	9.26545	8.69779	9.76987	9.19555	3.28564	4.71877	8.51909	7.80936	5.44751	8.42148	9.9382	9.49399	9.39889	9.20741	9.68971	9.51527	9.84385	9.00093	9.12306	9.07978	9.42766	9.67477	9.47676	9.61069	10.5598	8.72159	9.03213	9.53309	9.36176	-0.918	0.518133	-0.908	0.521065	-0.921	0.503001	0.012	0.99723
200012_x_at	RPL21	12.9444	12.9278	12.9447	13.3235	12.4865	13.0653	12.8419	13.0186	13.4177	12.7598	12.7997	12.7462	12.9932	13.3038	13.2324	12.8299	13.0562	13.3209	12.4455	12.8391	12.6383	12.9444	12.8614	13.2447	13.1683	12.9948	13.0892	13.0225	13.0721	12.8643	13.3372	13.3721	13.5147	13.3346	13.4608	13.1053	13.1666	13.1992	13.0789	13.3424	-0.115	0.683988	-0.224	0.180875	-0.45	0.007375	0.225	0.546863
200013_at	RPL24	12.5104	13.123	12.0001	13.1233	12.3309	13.0468	12.2643	12.4678	13.1706	11.8888	12.5063	12.8257	12.4255	12.2489	13.0992	11.9041	12.4385	12.1675	12.1274	11.5273	11.7805	12.9208	12.5617	12.7543	12.9412	12.6013	12.5001	12.3357	12.6777	12.1625	12.7302	12.7665	12.8865	12.861	12.9651	12.3904	12.5655	12.5751	12.6665	12.9411	-0.156	0.829471	-0.173	0.761474	-0.387	0.349336	0.214	0.967603
200014_s_at	HNRPC	10.2868	10.3632	10.2162	10.464	10.4667	10.3006	10.4177	10.1907	10.5011	9.69899	10.0249	10.1521	9.90845	10.3091	10.0526	8.83726	9.11896	9.5764	9.07603	9.54596	9.70579	10.4258	10.1191	9.87074	10.3265	9.88938	9.75841	10.2018	9.46956	9.86966	9.69368	9.54753	9.10985	9.36708	9.69941	9.43542	9.27211	9.47116	9.5904	10.0688	0.051	0.956658	0.412	0.211614	0.496	0.202837	-0.084	0.967603
200015_s_at	2-Sep	11.2871	10.3965	10.0901	9.89939	11.1925	11.2793	10.8617	10.861	10.9882	10.817	10.9236	10.7976	11.006	11.387	11.4183	10.9685	10.9701	11.291	11.1911	10.7271	11.1793	11.2623	11.418	11.4166	11.5155	11.1243	11.7238	11.2043	11.4528	11.6456	11.2707	11.377	11.4806	11.3665	11.2997	9.15297	11.5197	11.4044	11.4067	11.233	-0.393	0.362468	0.068	0.900702	-0.348	0.503001	0.416	0.728913
200016_x_at	HNRPA1	12.3873	12.5934	12.652	12.4096	12.2312	12.9606	12.6542	12.4819	12.3929	12.5579	11.7642	12.6282	11.9367	12.2141	12.6092	11.7421	11.6085	11.8472	11.7772	11.8932	11.7564	12.6305	12.4435	12.1761	12.3026	11.8065	11.9536	11.7847	11.9235	12.3407	12.1425	12.3395	12.4462	12.3343	12.1275	11.8045	11.958	11.2737	11.9127	12.0254	0.313	0.252407	0.473	0.045715	-0.01	0.969594	0.483	0.245249
200017_at	RPS27A	12.6966	12.7722	12.9057	12.9822	12.8259	13.1591	12.299	12.8506	13.2576	12.6478	12.347	12.7047	12.6717	12.24	12.5703	12.874	12.7761	12.8629	13.0323	12.6026	12.5207	12.6453	12.4394	12.6149	12.7008	12.3321	12.3331	11.8812	12.463	12.2821	12.6721	12.7082	12.6448	12.5102	12.5605	12.5101	12.4457	12.3914	12.4097	12.6299	0.361	0.03418	0.226	0.258394	0.084	0.643399	0.142	0.967603
200018_at	RPS13	12.7699	12.9714	12.7961	12.9503	12.6983	12.9818	13.0076	13.0074	13.5795	12.8492	12.4766	13.127	12.9985	12.8713	12.9357	13.1655	13.686	13.1369	13.3003	13.2715	12.8078	12.6852	12.8713	12.8619	12.8914	12.7956	12.8759	12.8309	12.9515	12.4924	13.0034	13.0904	12.99	13.0863	13.198	12.8602	12.8829	12.8517	12.8877	12.9338	0.103	0.798181	0.089	0.794497	-0.102	0.576077	0.19	0.792474
200019_s_at	FAU	12.0597	11.4818	11.7243	11.7701	12.0962	12.4441	11.7269	12.2047	12.6127	11.3227	11.5907	11.9316	12.1862	12.0637	12.3433	11.2835	11.7809	10.6876	11.034	11.0697	11.9938	11.6098	12.3603	12.1937	12.1932	12.2618	11.9157	12.2894	11.8907	11.4403	11.6109	11.5029	12.316	11.8221	12.1908	12.3513	11.9157	11.7854	11.8499	12.3424	-0.31	0.455145	-0.248	0.612519	-0.088	0.785929	-0.16	0.967603
200020_at	TARDBP	9.01556	9.47378	9.1975	9.38059	9.29583	8.82885	9.21534	9.52397	8.74114	8.87205	8.51871	9.14798	8.71528	8.54922	8.99163	8.44657	8.83716	8.17066	8.13732	8.36825	9.36	9.65596	9.128	8.79658	8.3186	7.61945	8.37159	8.5221	8.61513	8.72743	8.51653	8.62845	8.58604	8.28763	7.88155	7.77708	8.54495	8.23554	8.62677	8.62823	0.634	0.02144	0.561	0.046707	0.544	0.121853	0.018	0.989838
200021_at	CFL1	12.2988	12.4295	12.3194	11.3667	11.9049	11.8971	12.1269	12.8442	12.0036	12.5111	12.0412	12.3664	12.3911	12.593	12.1288	12.3737	12.6166	12.9225	12.3522	12.2813	12.6282	12.4236	12.3845	12.2808	12.5937	12.814	12.6671	12.5395	12.7271	12.5119	12.0918	12.1594	12.2729	12.3538	11.7056	12.8282	12.5142	12.6479	12.6145	12.59	-0.348	0.094888	-0.319	0.13748	0.203	0.503001	-0.522	0.084698
200022_at	RPL18	12.7964	12.2394	12.7149	13.2902	12.7864	13.027	12.3973	12.2377	13.6615	11.9023	12.3486	12.8012	12.4981	12.526	12.496	11.5751	12.094	11.9132	11.5244	11.0652	11.4892	12.0802	12.0638	12.3596	12.8038	12.8137	12.4562	12.8176	12.4427	12.0321	12.2816	12.2784	12.6355	12.2751	12.832	13.2669	12.3533	12.3345	12.4309	12.9941	-0.35	0.498085	-0.359	0.472861	-0.144	0.70519	-0.215	0.967603
200023_s_at	EIF3S5	11.2059	11.4829	10.6915	11.0107	11.274	10.871	10.5618	10.7491	12.1619	10.9245	10.3472	11.4769	11.2379	11.2585	11.5329	10.0257	10.5601	10.3618	9.48941	10.2665	10.8904	10.8631	10.8119	11.2112	12.3891	12.5116	11.9812	12.5149	11.9158	10.6981	11.4401	11.5029	11.0562	11.3871	11.7788	12.1863	12.3703	12.3409	12.2404	12.4344	-1.384	2.3e-05	-1.436	1.4e-05	-0.554	0.211873	-0.881	0.075573
200024_at	RPS5	12.6068	12.2225	12.0448	12.5629	12.4787	12.6491	12.142	12.1788	13.3825	11.7776	12.2186	12.7059	13.1078	12.1987	12.3039	12.4134	11.5897	11.6229	12.0121	11.2948	11.593	12.0891	12.1612	12.3182	12.6282	12.6712	12.4751	12.4613	12.3764	11.1343	12.2393	12.3343	12.4747	12.5591	12.7504	13.189	12.5243	12.3777	12.408	12.5976	-0.33	0.433676	-0.427	0.230405	-0.279	0.503001	-0.148	0.967603
200025_s_at	RPL27	13.2782	13.3432	13.5357	13.418	13.1313	13.5553	13.3549	12.9757	13.4649	13.3388	13.083	13.3116	13.2877	13.2901	13.2391	13.0737	12.6984	12.8274	12.9978	12.6854	13.161	12.9908	13.0052	13.2408	13.214	13.3928	13.2459	13.2126	13.3139	12.6332	13.4177	13.4163	13.5172	13.3762	13.4241	13.435	13.1471	13.301	13.2542	13.384	-0.119	0.673998	-0.147	0.508138	-0.273	0.172998	0.126	0.967603
200026_at	RPL34 /// LOC342994	13.4985	13.4641	13.5369	14.3356	13.582	14.4942	13.6166	13.2253	14.2852	13.6626	13.4206	13.6438	13.8058	13.2641	13.6732	12.5589	13.0446	13.0689	12.0836	13.2732	13.6832	13.6953	13.5747	13.9081	13.8343	13.4757	13.4167	13.562	13.5533	13.5976	13.6438	13.5976	13.8441	13.6894	13.8036	12.7823	13.6651	13.5401	13.6129	13.6885	-0.049	0.958832	0.062	0.899674	-0.196	0.562985	0.258	0.967603
200027_at	NARS	10.8687	10.907	11.0218	11.0466	10.5607	10.1119	11.0743	10.4227	11.3086	10.8565	10.1367	10.5845	11.1345	10.4593	10.7197	9.75897	10.6142	9.9481	10.5596	9.56618	10.3644	10.6863	10.4938	10.6652	11.6019	10.1746	10.5927	9.77835	10.9974	10.8065	10.7892	10.6788	10.8509	10.5567	10.4154	9.97027	11.4574	11.293	11.2583	10.6685	-0.042	0.969883	-0.342	0.452222	-0.071	0.847102	-0.271	0.967603
200028_s_at	STARD7	11.3342	10.088	10.5196	11.0026	10.651	10.3422	10.4378	10.7411	10.2661	10.6857	10.4501	10.8629	10.4273	10.274	10.6729	9.33352	10.2417	9.70681	10.2913	9.79909	10.4938	10.9468	10.7162	10.3333	10.0525	10.6874	10.7917	11.3263	10.6032	10.1871	9.87073	10.1189	10.3654	10.1542	10.1184	10.6377	10.0887	10.1181	10.1774	9.53183	-0.26	0.553692	0.321	0.380442	0.307	0.502092	0.015	0.991508
200029_at	RPL19	12.8845	12.4953	12.9471	12.8717	12.7129	13.4065	12.8156	12.6606	12.9553	12.8914	12.6134	13.5884	12.8184	12.6242	13.0995	12.4584	12.7828	12.7228	12.55	12.8723	12.6112	12.7073	12.606	13.0042	13.1254	13.0734	12.8122	13.1399	13.0101	12.6839	12.6312	12.8947	13.2026	12.9373	13.1722	12.8947	12.9822	12.8263	12.8947	13.2782	-0.217	0.287513	-0.16	0.524199	-0.152	0.503001	-0.008	0.992736
200030_s_at	SLC25A3	12.0392	12.0458	12.0989	11.4265	11.6056	12.0303	12.0091	11.9501	11.9721	11.9514	11.8016	11.4946	11.7726	11.5633	11.7714	11.5027	11.247	11.3968	11.8818	11.0238	11.5821	11.8216	11.6863	11.4731	12.5184	12.2831	12.2784	12.6113	12.2788	11.3455	12.0595	11.9669	11.9336	12.1853	11.943	12.6657	11.8882	11.9996	12.1098	12.2643	-0.694	0.000139	-0.486	0.007481	-0.318	0.201793	-0.168	0.953649
200031_s_at	RPS11	13.2863	13.4074	13.4696	13.8831	13.7167	13.6815	13.3051	13.3666	14.01	12.842	13.1986	13.7895	13.6167	13.6911	13.7042	13.5272	13.2441	12.8315	13.4869	12.1916	13.4409	13.2923	13.6009	13.5764	13.607	13.6139	13.5878	13.5542	13.4989	13.0623	13.7092	13.5874	13.8039	13.6886	13.8264	14.1726	13.591	13.5976	13.5266	13.6907	-0.163	0.731822	-0.307	0.255797	-0.314	0.374824	0.007	0.994954
200032_s_at	RPL9	13.255	13.343	13.5374	13.6479	13.0556	13.4366	13.473	13.3278	13.6131	13.5635	12.9201	13.5774	13.2872	13.2882	13.338	13.2248	13.877	13.3468	13.4875	14.3047	12.9626	13.1931	13.2242	13.4052	13.2934	13.2314	13.1596	13.2729	13.0124	12.9051	13.2416	13.3897	13.0721	13.0861	13.415	12.7002	13.0636	12.9923	13.1468	13.1677	0.19	0.464262	0.37	0.049618	0.143	0.515648	0.227	0.733182
200033_at	DDX5	11.8649	12.4104	11.9405	11.5289	11.9923	12.3052	11.9863	11.3519	12.1522	11.5719	11.8806	12.8017	11.1176	11.9739	12.083	10.7213	10.8572	11.0192	11.2311	10.5216	11.7034	11.9465	11.7317	11.4521	11.5524	10.9345	11.3868	10.7348	11.2034	12.2031	12.1106	12.1843	11.3696	11.5107	11.6184	10.9556	11.3651	11.2693	11.7252	11.1797	0.532	0.157757	0.395	0.366254	-0.065	0.86699	0.46	0.650792
200034_s_at	RPL6	12.8501	12.8233	13.1139	13.1093	12.7131	12.9794	12.9726	12.5858	13.527	13.0251	12.6027	13.0156	12.6639	12.5842	13.0926	12.9123	12.7278	12.5247	12.9197	13.0488	12.0285	12.6584	12.8345	12.5993	13.2397	12.8288	12.9213	12.4651	13.0691	12.522	13.1263	13.243	13.277	13.1906	13.221	12.7213	13.0737	13.0088	12.9407	13.1642	-0.087	0.870464	-0.164	0.570081	-0.394	0.079939	0.23	0.722304
200035_at	DULLARD	8.19921	7.70314	7.85958	8.18364	7.22962	7.72893	7.61535	8.20578	7.61855	8.03593	8.21563	8.11139	8.54872	8.10237	8.24674	6.91526	8.36585	7.20983	7.37389	8.23155	8.58546	8.44454	8.06544	8.53201	8.35349	8.88912	8.19921	9.47686	8.20759	8.35336	7.96679	8.2398	8.63467	8.20802	8.10195	8.94727	8.24619	8.23471	8.25703	8.61228	-0.638	0.036587	-0.472	0.156198	-0.243	0.511893	-0.229	0.967603
200036_s_at	RPL10A	12.6668	12.4053	12.5678	12.9214	12.9871	13.1522	12.7007	12.3097	13.1824	12.3143	11.8737	13.2419	12.3188	12.5788	12.4842	12.0065	11.836	12.0521	11.2041	12.0504	11.6526	12.5568	11.9431	12.5508	13.0915	12.9357	12.5318	12.8237	12.6188	11.9598	12.4967	12.376	12.8061	12.6331	12.7028	12.2661	12.4104	12.1534	12.0855	12.729	-0.42	0.228144	0.052	0.911565	-0.222	0.526692	0.274	0.953256
200037_s_at	CBX3	10.2141	9.94362	10.3531	10.7491	10.7276	10.1639	9.7206	10.2257	11.1434	10.4679	10.0699	10.5128	9.84939	9.86898	10.1722	8.38782	8.54946	8.90221	8.94386	9.31923	9.89525	10.6052	10.2599	9.7868	9.65055	8.93425	9.23111	8.36844	9.35722	9.57057	10.0039	10.0345	9.73165	9.53572	9.7868	9.56913	9.4884	9.19744	9.7868	9.70915	0.828	0.048075	0.386	0.532924	0.118	0.794698	0.268	0.967603
200038_s_at	RPL17	13.2125	13.2102	13.404	13.867	13.1012	13.4825	13.4256	13.8425	14.1969	13.5624	12.8886	13.4796	13.3242	13.1045	13.5546	12.7698	13.6059	12.9302	13.2786	12.9447	12.9645	13.3469	13.2386	13.4211	13.8209	13.2211	13.3544	13.0178	13.3999	13.0312	13.5028	13.4986	13.4886	13.5644	13.7834	13.0319	13.3005	13.3387	13.3157	13.6602	-0.035	0.958254	-0.002	0.995237	-0.24	0.494091	0.238	0.815709
200039_s_at	PSMB2	9.98431	10.339	10.0463	10.0968	10.6516	9.47736	10.5946	11.2032	9.13615	10.1511	10.0411	9.46956	10.4861	8.88786	9.16016	8.72272	9.62734	8.1865	8.82483	9.21569	10.2301	9.78798	9.3794	8.80758	9.56565	9.94936	9.90696	10.2315	9.581	9.08589	8.9653	8.88491	8.38411	8.80299	8.32203	10.2396	9.56438	9.37572	9.36069	9.66314	-0.183	0.892203	0.023	0.973597	0.992	0.053397	-0.969	0.1836
200040_at	KHDRBS1	10.1469	10.6017	10.2688	9.48857	9.85957	10.2204	10.3055	10.5279	9.8567	10.1477	9.95766	10.5576	9.65271	10.0538	9.81139	9.10298	9.47273	8.78251	8.89647	9.29787	10.2393	10.3687	9.93062	9.65639	9.81165	8.94391	9.14007	9.2868	8.95823	9.74511	9.45461	9.68083	9.60983	9.69771	9.55039	9.30173	9.42561	9.29478	9.34749	9.29768	0.65	0.028127	0.545	0.077186	0.279	0.503001	0.265	0.956048
200041_s_at	BAT1	11.539	11.4436	10.5064	10.7549	11.1112	10.4539	11.251	10.5063	10.2829	10.4687	10.2598	10.9896	10.372	10.2527	10.5646	10.2757	10.6152	9.83675	10.3779	10.8595	10.9839	11.5214	11.1857	9.85033	10.9569	10.5273	10.2249	10.4814	10.575	10.1376	10.1473	10.4431	10.2109	9.82325	10.1068	10.8031	9.904	9.9124	10.169	9.96711	0.103	0.91874	0.505	0.119629	0.51	0.214119	-0.005	0.996873
200042_at	HSPC117	10.0639	8.89288	9.42665	9.61115	10.1484	9.18175	8.93381	8.28729	9.14409	9.08885	8.64669	9.38305	9.84374	7.82655	9.07128	8.59823	9.44424	9.00493	7.55923	7.96806	8.15138	8.4825	8.64513	8.48599	8.96778	9.19466	8.87585	9.837	9.12244	9.16204	8.74382	8.49665	8.69251	9.0105	8.69875	9.68004	8.59448	8.70571	9.08975	8.99784	-0.277	0.750064	-0.091	0.888963	0.194	0.653838	-0.285	0.967603
200043_at	ERH	12.3534	10.774	11.1655	12.0479	11.5542	11.1799	12.2358	10.7804	11.542	11.6942	11.5008	10.8381	11.7145	11.9453	10.9676	9.98325	10.8533	9.91812	9.67385	10.7431	11.3052	11.968	11.2262	10.8143	10.7705	10.5932	10.4594	10.1797	11.0455	10.8375	10.7849	11.1457	11.1217	11.0267	10.6851	10.7913	11.0323	11.0154	10.9494	10.8133	0.575	0.21734	0.264	0.751444	0.232	0.598255	0.032	0.986687
200044_at	SFRS9	10.8389	9.98733	10.9257	10.2441	9.99723	10.1828	10.491	10.2467	9.91897	10.6019	10.1728	10.34	10.6261	10.1773	10.2332	9.70023	9.20102	9.31073	9.46168	9.80687	10.485	10.6759	10.5138	9.72362	10.3219	10.3317	10.27	10.3382	10.1219	9.54085	10.0578	10.1017	10.1157	10.164	9.83542	11.4051	10.2642	10.1659	10.3916	10.4088	-0.141	0.867216	-0.391	0.255797	0.081	0.801254	-0.472	0.471698
200045_at	ABCF1	7.99564	8.24056	8.39744	7.73164	7.95507	7.59602	8.67809	7.82108	7.42072	8.57989	7.03439	9.0297	8.63731	7.59312	6.95077	5.07162	7.7877	6.89461	7.20224	8.86831	8.2158	8.65924	7.70035	7.08677	7.99564	7.75928	7.61436	8.03992	7.58894	7.77563	7.15937	7.60523	8.57961	7.52162	7.18635	9.12051	8.22087	8.06201	8.32571	8.44112	-0.003	0.998791	-0.637	0.298711	0.187	0.730576	-0.824	0.463647
200046_at	DAD1	10.9946	10.1784	10.7913	11.9532	10.2994	10.8713	11.1806	9.6317	11.2451	10.7972	10.8306	10.7307	11.7825	10.2765	10.3184	8.44277	9.72707	8.51998	8.09001	9.35443	10.8757	10.8668	10.9649	10.5577	10.9952	10.984	10.8614	10.8407	11.0967	9.73487	10.5448	10.4431	10.5275	10.7009	10.7009	10.643	10.8643	10.8741	10.8729	11.0841	-0.595	0.434038	-0.507	0.552217	-0.223	0.707958	-0.284	0.967603
200047_s_at	YY1	11.1018	10.3468	10.4038	11.3833	10.7937	10.846	10.9067	10.5019	11.5246	10.4448	9.69357	10.4578	10.5543	11.0684	10.4853	8.55552	10.0797	9.25987	9.00654	9.28286	10.2898	10.4756	10.3636	9.99398	10.1875	9.31453	9.98978	9.38462	9.8997	10.1656	10.4435	10.4517	10.1113	10.2277	10.1705	9.87891	10.3435	10.1884	10.0696	10.2617	0.564	0.254978	0.171	0.822486	0.038	0.936528	0.133	0.967603
200048_s_at	JTB	10.6095	10.9066	10.5189	12.0313	10.9254	10.5807	11.9376	12.042	11.1867	10.5579	10.7338	11.4479	11.1274	9.86538	10.8677	10.572	11.801	10.2144	12.4414	11.444	10.4088	11.635	11.6694	10.3019	9.99414	10.418	10.3872	10.7025	10.1913	9.77787	11.4499	11.4529	11.8703	11.3883	11.4678	11.8931	10.0188	10.2871	10.1548	9.73679	0.686	0.179452	0.606	0.262047	-0.502	0.499654	1.108	0.129039
200049_at	MYST2	6.27237	6.29295	6.28899	5.12929	5.65452	6.1527	6.52709	6.57139	6.161	6.12815	6.04439	6.8125	6.46931	5.95659	5.88656	5.01082	6.48204	3.01296	5.00914	5.00687	6.67272	5.05875	5.7782	6.07376	5.42488	5.79283	5.39991	6.42682	5.6663	6.37407	4.76337	6.10264	6.42101	5.80956	5.66267	6.99623	5.95429	5.41766	5.8599	5.24677	0.131	0.939826	-0.022	0.978411	0.121	0.834442	-0.143	0.967635
200050_at	ZNF146	9.95702	10.0509	10.0542	9.943	10.2188	9.61371	9.78059	9.75915	10.5258	8.97821	10.1844	9.78991	8.86656	9.69265	9.93667	8.50488	8.94519	8.44603	8.54477	8.51715	10.3098	9.67831	9.65592	8.97479	9.11638	7.77739	8.32278	6.51419	9.23909	9.27376	9.17959	9.1131	9.23289	8.87007	8.68964	8.82576	8.72791	8.77696	8.90788	9.08401	1.334	0.002049	0.664	0.18107	0.511	0.485021	0.153	0.967603
200051_at	SART1	6.38516	5.27697	5.87277	5.0103	4.87869	6.67978	6.37217	7.14411	6.07108	5.95416	5.09271	6.12536	6.16835	6.80345	6.19366	3.87294	5.11606	3.72513	3.0664	3.15395	6.29154	6.79526	6.56347	5.52299	6.34426	6.73107	5.59613	6.90899	6.29767	6.28727	5.74227	5.43697	6.74202	5.48809	5.42479	7.86142	6.2599	5.83759	6.44933	5.94572	-0.759	0.417964	-0.854	0.31795	-0.15	0.847061	-0.704	0.889747
200052_s_at	ILF2	10.4135	10.0016	10.0159	10.8101	11.2931	9.70944	10.7771	11.104	9.93356	9.8562	9.97989	10.3244	10.309	8.8033	9.33515	7.86767	10.1118	6.43389	8.00551	8.34768	9.89043	10.005	9.85285	8.61185	9.29696	9.15727	8.98751	9.20061	8.88454	8.53987	9.16457	9.01461	8.49597	8.71439	8.56981	11.3064	8.1975	8.40224	8.74167	9.15254	0.508	0.727728	0.453	0.758335	0.821	0.48136	-0.368	0.967603
200053_at	SPAG7	8.37027	7.79381	7.74563	8.45963	7.75892	6.96021	7.82338	7.6763	8.0108	7.80589	8.15739	7.3792	8.77034	7.48637	8.10186	7.9253	8.65741	8.57475	7.85679	7.72566	7.38255	7.84018	7.86398	8.36378	8.93763	8.78974	8.66775	8.92299	8.49423	8.10379	7.85115	7.75467	8.34379	7.67841	7.96802	8.29378	8.24903	8.41366	8.59404	8.83924	-0.819	0.001273	-0.534	0.043758	0.025	0.934259	-0.559	0.219157
200054_at	ZNF259	8.10596	6.83888	6.7714	9.79671	6.72949	7.39132	7.91667	8.4852	7.53589	6.95022	6.53352	7.00785	7.80989	7.49467	7.21788	5.95612	8.05258	6.49847	5.61745	5.98382	6.49175	8.3396	5.80168	6.85648	7.3634	7.59967	7.4217	7.70202	7.00094	6.69205	7.30888	6.85742	8.44161	7.82333	6.41691	7.29294	6.68297	6.44784	6.44047	7.04051	-0.263	0.880998	0.374	0.758344	-0.215	0.732176	0.589	0.89484
200055_at	TAF10	10.1151	10.1935	9.19227	9.35903	9.28151	8.782	8.61178	9.09522	9.85756	9.61141	9.34246	10.1349	10.5882	9.65744	10.0405	8.13737	9.84463	8.20624	8.67308	9.63769	9.95302	9.92406	9.74662	9.82764	10.8306	11.0982	10.4188	10.8011	10.9296	9.30466	9.70085	9.83824	10.2077	9.96579	9.84774	10.8491	10.8736	10.4994	10.6439	10.8922	-1.331	0.000212	-1.267	0.000426	-0.427	0.478791	-0.84	0.165997
200056_s_at	C1D	8.69716	7.89396	8.3008	9.32101	8.0397	8.08727	6.99325	8.02535	8.20237	7.87786	7.16097	7.25255	7.16559	7.85817	8.01477	6.32148	7.07661	7.247	7.08965	6.76093	7.19073	8.04651	7.59792	8.14956	7.67686	7.16645	7.5691	7.61712	7.64102	7.7629	8.10148	7.57642	6.75574	7.52775	7.36877	6.73387	7.5281	7.5538	7.42413	7.11203	0.151	0.907885	0.415	0.454781	0.219	0.61205	0.196	0.967603
200057_s_at	NONO	11.3629	11.6929	10.9658	10.4813	10.8053	11.0095	11.0126	10.6092	10.8721	11.3564	10.8576	10.9053	10.4339	10.3243	10.6423	9.90861	9.30241	8.96285	9.32169	9.17347	11.1866	11.6261	10.8378	10.3534	10.9246	10.9868	10.4998	10.5558	10.6254	10.4059	10.2686	10.7537	10.5433	10.5267	10.4527	11.2878	10.6443	10.5594	10.8326	10.948	-0.142	0.921809	-0.278	0.755504	0.067	0.892061	-0.345	0.967603
200058_s_at	ASCC3L1	9.95234	10.283	9.93649	9.60872	9.50486	9.581	9.79789	10.3886	9.93718	10.1646	9.88496	10.4205	10.3202	10.555	9.41804	8.95215	8.99162	8.54388	9.81023	9.52906	10.9226	10.7738	9.98776	9.39396	9.08389	8.86323	8.52856	9.19122	8.70048	9.79145	9.35656	9.66655	9.68093	9.39512	9.19634	10.8314	9.29201	9.28493	9.52604	9.28683	0.985	0.005824	0.214	0.781882	0.399	0.500573	-0.185	0.967603
200059_s_at	RHOA	11.8246	12.1615	12.5563	11.8692	12.1437	11.5625	12.234	12.1125	11.6289	11.7855	12.1086	11.9745	12.1261	12.3281	12.5785	11.6192	11.794	11.9706	11.8745	11.7899	11.8466	12.3559	12.0548	12.2698	12.4214	12.6371	12.7772	12.5856	12.584	12.5798	12.1897	12.192	11.2887	12.2655	12.0769	12.0172	12.1023	12.4092	12.4293	12.1622	-0.555	0.004419	-0.178	0.570155	0.043	0.846003	-0.221	0.821694
200060_s_at	RNPS1	9.9735	9.74428	9.97947	9.26321	10.0502	9.84882	10.3441	10.772	9.22821	9.51955	9.42284	9.82326	9.50955	10.6028	9.33452	9.26311	9.06343	9.2018	9.88475	9.62961	10.3815	10.1128	10.2022	9.28022	9.56408	9.83085	9.50199	9.91068	9.6268	9.5162	9.6347	9.71159	9.82912	9.62814	9.42726	10.7897	9.46399	9.43038	9.19888	9.6357	0.071	0.944617	0.054	0.909837	0.112	0.734875	-0.058	0.975298
200061_s_at	RPS24	13.6691	13.5374	13.7298	13.9484	13.4948	13.7615	13.7368	13.7628	14.174	13.2929	13.5416	13.803	13.5646	13.451	13.8782	12.9544	13.0108	13.0048	12.9092	12.4414	13.5468	13.8167	13.5414	14.0653	13.8645	13.2105	13.5142	13.2069	13.5572	13.6701	13.7545	13.8427	13.9157	13.8737	13.9119	13.2954	13.5835	13.5896	13.6389	13.7384	0.062	0.939826	-0.037	0.921489	-0.327	0.38424	0.291	0.750428
200062_s_at	RPL30	13.2052	13.3045	13.8035	13.4879	13.1361	13.5149	13.5	13.6698	13.9295	13.5657	13.2952	13.287	13.7671	13.244	13.341	13.4313	13.5081	13.1527	13.9484	13.7444	13.3666	13.5587	13.389	13.5224	13.3206	13.1193	12.8869	12.9592	13.1025	12.9785	13.3056	13.3626	13.3787	13.4303	13.5459	13.1258	13.2335	13.1522	13.244	13.2031	0.388	0.008566	0.274	0.08105	0.061	0.703018	0.213	0.601978
200063_s_at	NPM1	12.8243	12.0935	12.7449	12.2581	12.5368	12.7614	12.4895	12.655	12.4643	12.2531	12.4335	12.1636	12.0675	11.828	12.1024	11.2058	11.2089	11.0903	10.9656	11.1663	11.7893	12.9901	12.2886	12.3419	12.4768	11.6179	11.9829	11.5809	12.2714	12.0457	12.2381	12.2077	11.9982	12.3222	12.2298	11.6053	12.1838	12.1271	12.1741	12.5991	0.125	0.914831	-0.027	0.960838	-0.088	0.822726	0.061	0.976787
200064_at	HSPCB	13.2134	12.9001	12.1332	11.2974	13.3451	12.9023	12.3427	12.5567	11.866	11.9117	11.5177	12.7021	11.9799	13.7776	12.1697	11.8263	12.7372	11.2034	13.1595	12.3063	12.4846	13.0327	11.9806	11.4296	11.7427	11.7697	11.6372	11.8999	11.6946	11.6911	11.4523	11.3572	12.1809	11.9088	11.4844	12.1743	11.7633	11.6617	11.9231	12.1378	0.59	0.191761	0.407	0.471145	0.662	0.231979	-0.255	0.967603
200065_s_at	ARF1	11.6702	11.5574	11.6227	11.711	10.794	10.6659	11.6103	12.0564	12.1215	11.1827	11.5118	11.9718	11.5626	11.631	11.2904	10.309	7.82702	10.4161	11.287	10.7187	11.7552	12.1733	11.5954	11.4535	11.83	12.1547	12.0516	12.0153	11.8864	11.6946	11.7907	11.7656	12.0001	11.7963	11.6899	12.4604	11.5934	11.8217	11.9131	11.9107	-0.7	0.231021	-0.652	0.280848	-0.521	0.503001	-0.131	0.967635
200066_at	IK	9.42863	8.69645	8.86499	8.76004	8.55336	9.17469	8.85801	9.03282	8.43566	8.52239	8.88417	8.4763	8.27081	8.88795	8.96281	6.50024	8.45423	8.38982	8.34682	8.28648	8.30336	8.19416	8.50895	8.41655	8.37224	8.518	8.56419	8.23483	8.49814	8.99157	8.0619	8.39037	8.44117	8.22367	7.91618	6.64478	8.13679	7.80806	8.13728	8.12592	0.131	0.906939	0.797	0.019592	0.361	0.503001	0.436	0.707303
200067_x_at	SNX3	10.1369	9.55515	9.69175	10.4941	10.3671	9.7009	9.71998	9.52714	10.4352	10.0281	9.97202	10.8284	10.5485	9.4005	10.3047	9.01591	9.79501	9.88538	9.30923	8.84895	9.79013	10.2705	9.85062	10.6361	9.83719	9.96697	10.4572	10.0532	9.97065	10.379	9.94326	10.0148	9.60218	9.80428	9.73319	8.03301	10.3507	10.2183	10.2316	9.74031	-0.117	0.925558	0.225	0.774016	0.12	0.764605	0.105	0.967635
200068_s_at	CANX	11.3215	11.0153	11.1852	10.8997	10.2311	10.8439	11.1117	11.4795	10.0914	11.1354	10.9979	10.9738	10.4939	11.1003	10.6943	9.21935	10.5701	10.3548	11.1151	11.6735	11.1216	10.7043	11.118	11.097	10.7039	10.2937	10.6134	9.91609	10.7833	10.8387	10.9607	11.0299	11.583	11.3328	10.9461	10.0504	11.2013	11.2012	11.1907	10.6651	0.393	0.338498	-0.006	0.990453	-0.315	0.503001	0.309	0.930099
200069_at	SART3	3.71032	5.16184	3.99972	3.63243	3.68966	3.80264	3.86766	3.65812	3.73103	4.50008	3.14851	3.95789	3.67194	4.40353	4.01111	3.65664	1.95766	2.87612	1.90449	3.14072	3.73942	4.6554	5.07604	3.62263	3.83272	3.14738	3.52468	3.66954	2.9856	4.50892	3.49213	3.38946	3.92196	3.24341	3.54653	5.59069	4.02402	3.64021	4.41851	3.03803	0.331	0.771903	-0.379	0.682884	0.245	0.649499	-0.624	0.72623
200070_at	C2orf24	4.77182	4.63051	3.95315	3.02767	3.5826	3.27031	3.52613	5.2874	3.52915	3.48437	3.65841	3.52121	3.64366	3.48784	3.72157	3.14142	3.82382	3.22201	3.79141	3.56054	3.37928	3.86003	3.89539	4.25639	4.03034	4.47091	3.87297	4.08165	3.63361	5.07504	3.62754	4.02722	3.96175	3.97778	4.22873	3.39452	4.26408	4.71549	4.21934	3.95406	-0.214	0.816486	-0.305	0.601537	-0.161	0.675178	-0.145	0.967603
200071_at	SMNDC1	8.95816	8.80887	9.42814	9.3802	8.59164	9.19857	8.31599	9.4809	8.57465	8.27511	7.6652	8.20337	7.60494	7.98232	8.52313	5.96206	5.86175	6.40258	7.43498	6.83596	7.66363	8.66268	8.50763	8.17249	8.50323	7.93331	8.30548	7.96653	7.65597	8.32767	8.29266	8.4044	7.41431	8.26051	8.09028	7.99278	8.66424	8.43787	8.3689	8.11945	0.04	0.982301	-0.204	0.838739	0.02	0.975897	-0.224	0.967603
200072_s_at	HNRPM	10.142	10.5114	10.5477	9.61389	10.3471	9.88187	10.2857	10.5668	9.43556	10.6005	9.57171	10.949	9.33637	9.67069	10.3046	9.14785	9.96747	9.18888	9.88439	9.21652	10.3453	10.7186	10.6162	9.42461	9.77912	9.3176	9.29017	9.13213	9.29412	10.0233	9.61593	9.5678	9.51278	9.61081	9.08991	10.4971	8.75676	8.89129	9.43982	9.355	0.649	0.077753	0.624	0.094296	0.532	0.301314	0.091	0.967635
200073_s_at	HNRPD	10.4508	11.3016	11.2186	10.2591	11.1498	11.103	11.8381	11.1695	10.6894	11.2381	10.624	11.3702	10.2762	10.2087	11.0713	9.27724	8.57607	8.01036	8.07119	7.98109	11.1626	11.3742	10.8321	10.6509	10.3005	10.231	10.1433	10.2905	10.3943	11.1924	10.5889	10.547	10.0324	10.0497	10.0344	10.5267	9.8465	9.64676	9.95216	10.1734	0.172	0.939192	0.415	0.760878	0.193	0.787157	0.221	0.967603
200074_s_at	RPL14 /// RPL14L	11.6324	11.472	11.9667	12.7616	12.2494	11.691	11.2684	12.3413	12.5554	11.2252	11.3037	11.995	11.7834	11.187	11.9117	11.7099	11.1957	11.2088	11.1054	11.1717	10.8368	12.0888	11.8734	11.6822	12.1634	12.092	11.7658	11.8357	11.9664	11.3088	11.6149	11.6371	11.8269	11.6919	12.015	10.6745	11.711	11.3283	11.6722	12.2393	-0.304	0.516528	0.136	0.818487	-0.096	0.77913	0.232	0.967603
200075_s_at	GUK1	9.66625	9.14445	9.11353	10.3273	9.34035	8.48812	8.87148	9.92954	10.8398	8.40665	9.51662	9.7975	10.0298	9.66596	8.5154	8.34574	5.77007	8.87437	9.1291	8.58179	10.1183	10.2186	9.96683	9.51661	9.79967	10.6389	10.6262	10.8162	10.1009	9.27157	9.58044	9.45971	9.33281	9.39529	9.28009	9.51608	9.37262	9.55094	9.56052	10.1377	-1.139	0.050203	-0.37	0.752961	-0.152	0.809998	-0.218	0.967603
200076_s_at	MGC2749	8.14882	7.45335	8.19147	8.60121	8.22513	9.26844	8.27554	8.4665	8.40709	6.84756	7.58058	8.5056	7.72117	7.75256	7.7499	7.11882	6.62154	7.27828	7.41029	7.35727	8.6062	7.91074	8.08452	8.40824	8.84244	9.29061	8.8137	10.0673	8.69467	7.7433	7.6917	7.42427	8.05428	7.58981	7.8383	8.95014	8.00501	8.09755	8.36187	8.93265	-1.232	0.001255	-0.56	0.210061	0.19	0.651353	-0.75	0.315556
200077_s_at	OAZ1	12.1595	12.4385	12.7753	12.8386	12.6019	12.6791	12.416	12.4048	12.6424	12.6363	12.1875	12.4275	12.6111	12.7711	12.5335	11.6087	11.8867	12.8075	12.5353	12.0796	12.2956	12.3823	12.6698	12.7119	12.6004	12.9725	12.9463	12.6966	12.6861	13.0224	12.5974	12.4877	12.0916	12.2718	12.42	12.4115	12.728	12.9013	12.8878	12.5072	-0.295	0.185062	-0.202	0.468704	0.111	0.604262	-0.313	0.497628
200078_s_at	ATP6V0B	10.7661	10.4719	11.1591	11.0885	10.3041	9.18256	10.8513	11.128	9.20806	10.3854	9.83391	10.2665	10.6213	9.44983	9.87701	8.25322	10.8359	9.67028	10.3196	10.6748	10.0691	10.1999	10.3967	10.0113	8.51807	8.8382	9.25841	9.59149	8.43017	9.47341	10.4161	9.87912	10.0517	10.4665	9.76668	8.26881	9.11419	9.34371	9.21397	8.50669	1.253	0.002981	1.29	0.002275	0.064	0.89795	1.227	0.055433
200079_s_at	KARS	10.8885	9.86729	9.86606	10.2465	9.87394	9.48756	10.4582	10.2538	9.96504	9.10143	9.52662	9.39007	9.4916	9.49997	9.49999	9.65033	9.94256	9.56583	9.46151	9.13314	9.40779	10.2696	9.73681	9.58871	9.7788	9.74593	9.47317	10.0754	9.83384	9.84528	9.14092	9.35776	9.57233	9.33564	9.34318	9.73022	9.27013	9.14514	9.16152	9.84926	-0.021	0.978258	0.329	0.28961	0.411	0.260727	-0.081	0.967603
200080_s_at	H3F3A /// LOC440926	11.7325	11.4315	11.6171	11.5824	11.0397	11.4942	11.915	12.012	11.9189	11.6136	11.2629	11.5396	11.3789	11.907	11.5594	10.4342	10.1959	10.8559	10.9065	10.898	11.3823	11.7646	11.463	11.4621	11.0834	11.1615	11.0249	10.832	10.7148	11.3663	11.7174	11.9181	11.1462	11.6261	11.3703	10.6446	10.6033	10.9769	10.9213	10.65	0.426	0.156095	0.63	0.020467	-0.166	0.577991	0.796	0.046491
200081_s_at	RPS6	13.4724	13.0311	13.2056	13.5583	13.165	13.0924	13.6433	13.1261	13.8008	13.4122	12.7587	13.4646	13.019	12.4727	13.4627	12.3198	13.9311	12.5356	12.4038	12.93	12.8298	13.1961	13.484	13.1147	13.6335	13.0796	13.2868	12.7527	13.1079	12.2402	13.4308	13.3009	13.2939	13.4095	13.7094	12.3105	13.0705	13.2605	13.1885	13.4862	-0.065	0.94661	0.044	0.924056	-0.322	0.500573	0.366	0.726286
200082_s_at	RPS7	13.2047	13.1525	13.3171	13.5757	13.5101	13.2392	12.6245	13.3959	13.5757	13.302	12.8343	13.7545	12.7317	12.6907	13.107	11.9555	12.5395	11.3518	11.2417	12.5956	12.8557	13.4772	12.9353	13.0771	13.3564	12.763	12.8003	12.4489	12.9179	12.1847	13.2117	12.8412	12.7935	13.0829	13.4456	12.3359	12.3422	12.5342	12.6093	13.4277	0.032	0.978248	0.239	0.775553	-0.186	0.66136	0.425	0.844102
200083_at	USP22	9.0961	9.39519	9.00286	7.90792	8.80919	9.43757	8.86184	9.06076	9.30001	9.39136	9.0613	8.4385	9.11929	8.45918	9.14458	7.68701	9.10062	6.65619	9.72589	9.40086	8.79973	9.05731	8.80598	7.66531	9.17351	9.12048	8.81441	9.5829	8.58729	7.76161	8.9235	9.14668	9.29166	9.05243	9.08723	9.81696	9.74417	9.58586	9.65149	9.34398	-0.29	0.749098	-0.863	0.043234	-0.334	0.512398	-0.528	0.715654
200084_at	SMAP	10.6268	10.7536	10.379	10.6133	10.5303	10.3525	10.3271	10.1732	11.4329	10.5618	10.2781	10.95	10.6911	10.5893	10.7029	8.99504	9.89776	9.25894	9.32567	8.59628	10.451	10.349	10.6315	10.5794	10.5227	10.2348	10.4823	9.92887	10.5248	10.3151	10.4884	10.5295	10.3354	10.4919	10.5001	10.1839	10.5909	10.3448	10.3618	10.3541	-0.044	0.97079	-0.073	0.901648	-0.175	0.656719	0.102	0.967635
200085_s_at	TCEB2	10.3646	10.3455	10.1986	11.2651	11.2163	10.748	10.7314	11.4062	10.6249	9.89422	10.8236	10.5994	11.1715	10.6334	10.9672	10.4041	10.5453	10.6336	11.1265	10.004	10.4126	10.3651	10.9932	10.6184	11.2789	11.9572	11.6356	12.3193	11.0647	10.1513	10.6984	10.5906	11.2607	10.72	11.1325	11.4043	10.9918	11.0982	11.2056	11.3374	-1.001	0.00015	-0.558	0.040284	-0.231	0.504118	-0.327	0.741242
200086_s_at	COX4I1	11.7024	11.0558	11.4713	12.0462	10.8511	11.1898	11.5929	10.7764	11.2496	10.4001	10.9909	11.4654	11.3815	10.9464	11.5293	10.5892	11.198	11.4839	11.1389	11.3017	10.0928	11.2473	11.1632	11.4283	11.2541	11.2719	11.247	11.641	10.8748	11.121	11.4931	11.3184	10.9433	11.069	11.1497	11.456	11.0378	10.9671	11.149	11.4165	-0.081	0.925795	-0.029	0.943547	-0.018	0.952069	-0.011	0.992736
200087_s_at	TMED2	12.0547	11.6817	11.9794	11.7569	11.468	11.6376	11.6009	10.982	11.8683	12.166	11.4656	11.6438	11.4811	11.8759	11.8432	10.3658	10.4726	10.3162	11.9765	10.8787	11.9324	11.6381	11.9132	11.1436	11.3579	11.3097	11.6523	11.4079	11.6667	10.6305	11.917	11.8595	11.8544	11.9518	11.7389	11.4659	11.7166	11.6284	11.6684	11.454	-0.008	0.995222	-0.116	0.833705	-0.393	0.450464	0.278	0.967603
200088_x_at	RPL12	13.4291	13.3432	13.6201	13.9199	13.6599	13.6317	13.0456	13.5462	14.2627	13.2077	13.6458	13.9039	13.9978	13.0512	13.6355	13.3856	12.9622	13.4874	12.8993	13.1017	13.3148	13.7854	13.0013	13.8496	14.0334	13.9047	13.7559	13.7501	13.8938	13.3512	13.6158	13.5519	13.6623	13.7955	14.0822	13.699	13.5955	13.1977	13.4478	13.9409	-0.386	0.101202	-0.095	0.819204	-0.26	0.478153	0.165	0.967603
200089_s_at	RPL4	12.6996	12.2016	12.4102	12.882	12.055	13.0043	11.835	12.2947	12.7892	12.1355	11.7427	12.4107	12.2195	12.0434	12.6309	12.1528	11.6814	11.9075	11.7233	12.5086	12.0133	12.3761	12.2453	12.2659	12.9264	12.7664	12.6465	12.6467	12.4821	11.8903	12.5844	12.6667	12.749	12.5187	12.7113	12.5096	12.4905	12.3642	12.6349	12.8518	-0.449	0.040508	-0.325	0.178463	-0.401	0.153547	0.076	0.967603
200090_at	FNTA	10.2298	9.82514	10.3784	10.5632	10.2082	10.6051	10.5869	8.87249	11.0004	10.9172	9.96556	10.5657	9.93469	9.88561	10.58	9.23339	10.2448	9.81322	9.1766	8.64587	9.46859	10.7483	10.2757	10.2372	9.95552	9.54568	9.8874	9.77686	9.8642	9.91142	10.0148	9.90715	10.1828	10.0345	10.3375	8.48613	9.62243	9.55211	9.74639	9.78152	0.269	0.728142	0.637	0.111396	-0.02	0.963038	0.658	0.398756
200091_s_at	RPS25	13.0476	12.2632	12.8343	13.3403	12.1612	13.415	12.8264	13.1323	13.4715	12.8422	12.3466	12.8538	12.5485	13.3788	12.9477	11.4486	11.537	11.4532	10.8018	11.0895	12.2997	12.4931	12.2219	12.6102	12.7576	12.5227	12.5924	12.4299	12.4039	12.5485	12.7832	12.8368	12.5346	12.689	12.8799	12.1984	12.5242	12.3414	12.3667	12.5481	-0.065	0.960586	0.081	0.9041	-0.268	0.5642	0.349	0.967603
200092_s_at	RPL37	14.0655	13.7362	14.0595	14.1312	13.2029	13.7671	13.8919	14.2721	14.3193	13.5421	13.6688	14.2388	14.0873	13.7384	13.7034	12.8696	13.8156	12.7729	13.1899	13.4776	13.7697	13.8733	13.5774	13.7933	13.9404	13.8579	13.7553	13.6928	13.6969	13.3308	13.6284	13.7187	13.8955	13.6486	13.8392	13.7315	13.8654	13.583	13.716	13.8682	-0.073	0.928315	-0.037	0.919531	-0.03	0.911474	-0.007	0.995732
200093_s_at	HINT1	10.8909	10.1083	11.2171	9.75363	10.9869	11.0167	10.7876	10.9106	9.57788	10.4423	11.0094	10.3266	10.5524	9.88204	10.0259	8.76018	9.10961	9.24089	9.20195	9.3958	9.64018	10.0307	10.2986	10.49	11.1143	11.2915	11.315	11.4963	10.8506	10.0754	10.7304	10.3628	10.315	10.4581	10.43	10.0167	10.8734	11.1189	11.0644	11.2286	-1.064	0.008586	-0.711	0.104927	-0.31	0.523055	-0.401	0.917157
200094_s_at	EEF2	11.5767	11.2662	12.3952	11.8779	11.2075	12.4659	11.3026	11.2711	12.6346	11.3725	11.0353	12.6087	11.0553	11.5378	11.5846	11.0202	9.14013	10.3386	10.0492	9.99895	11.5658	11.6883	12.2816	11.6362	12.3882	12.9081	11.3763	11.5627	12.1741	11.3852	12.1473	12.3374	12.1735	12.3929	12.4648	11.9961	12.6396	12.4516	12.6512	12.7292	-0.71	0.216061	-1.122	0.025203	-0.931	0.152016	-0.19	0.967603
200095_x_at	RPS10	13.1732	13.5307	13.4133	13.7206	13.267	14.1823	13.5709	13.4439	13.9001	13.3957	13.0683	13.9846	13.6947	13.8761	13.5576	13.2257	13.4522	13.3272	13.3187	13.6598	13.2178	13.534	13.3013	13.5872	13.6146	13.6377	13.4077	13.7882	13.5238	13.0608	13.2517	13.369	13.7066	13.466	13.5866	13.5717	13.7164	13.4464	13.5522	13.7139	-0.096	0.843245	-0.102	0.783549	0.023	0.910428	-0.124	0.967603
200096_s_at	ATP6V0E	12.2583	11.5919	12.5709	12.2799	11.336	10.8987	11.8865	11.2282	10.9948	11.0081	11.688	11.0699	11.6862	11.1505	11.7884	9.28533	11.1755	11.3613	10.8963	11.311	11.6301	11.3616	11.6249	11.9161	11.2665	11.9366	12.2699	12.0674	11.6202	11.6074	12.3653	11.8291	11.371	12.0822	11.7402	11.088	12.1747	12.2012	11.9974	11.6058	-0.408	0.456983	-0.389	0.487547	-0.453	0.482196	0.064	0.977153
200097_s_at	HNRPK	10.3955	10.8904	10.6248	10.4538	10.6021	10.3859	10.9386	10.703	10.7916	10.3803	10.7179	10.6179	10.2138	10.5289	10.717	8.56343	8.57503	9.05373	9.35633	9.774	10.3509	10.9446	10.8354	10.5106	10.4597	10.0762	10.1937	9.78273	10.4767	10.4565	10.5845	10.7825	9.77052	10.4097	10.5949	9.54467	10.42	10.3151	10.2934	10.5726	0.097	0.94369	0.066	0.918819	-0.133	0.768503	0.199	0.967603
200098_s_at	ANAPC5	9.52695	9.21032	9.47188	9.78479	9.19781	9.8356	9.40952	9.23027	9.73454	9.41221	9.10975	9.39796	9.06865	8.98187	9.68849	10.2499	9.67152	10.1509	10.0575	8.51922	9.18211	9.84408	9.3847	9.02243	9.48648	9.66384	9.70631	10.0857	9.21782	8.84244	9.64719	9.75012	9.63474	9.50224	9.73518	9.9395	8.94374	8.91958	9.08038	9.1639	-0.193	0.73068	0.23	0.600259	-0.214	0.512398	0.444	0.454684
200099_s_at	RPS3A	13.9838	13.5925	13.8596	13.8303	13.5893	13.7552	13.7849	13.3862	13.9964	13.7932	13.044	13.8482	13.3277	13.4243	13.6562	13.0983	12.9018	13.0469	12.7022	12.9182	13.6393	13.6664	13.8399	13.7323	13.6575	13.5532	13.3112	13.4814	13.3378	13.3561	13.8129	13.7925	13.5737	13.5901	13.8432	12.3616	13.3312	13.2894	13.306	13.5508	0.043	0.95656	0.343	0.212955	-0.212	0.503001	0.555	0.16471
200593_s_at	HNRPU	8.11657	9.45534	8.64716	8.41688	8.17675	7.55599	8.677	9.72892	8.72384	8.36938	7.82663	9.30927	8.29376	8.54094	8.73502	6.89039	6.66856	7.32476	8.04899	7.6208	9.24096	10.2301	9.48615	8.25592	9.29955	8.63237	8.59682	7.03304	8.6528	8.78587	8.71796	8.53732	7.62448	8.32754	8.23477	8.61126	7.83136	7.98727	8.29576	8.7643	0.002	0.998841	0.147	0.869143	0.157	0.791852	-0.01	0.996815
200594_x_at	HNRPU	10.8275	11.8491	11.1572	10.4104	10.5537	10.2381	11.3703	11.9385	11.0475	10.725	10.746	11.6181	10.6635	11.2449	10.9315	9.19906	8.00158	8.50211	10.0458	9.42911	11.5248	11.8628	11.4137	10.9079	11.3277	10.7236	10.6199	9.99679	10.6377	10.9922	10.891	11.3347	10.8568	11.0525	10.9296	10.7729	10.8368	10.7967	10.9006	10.9157	0.027	0.989235	-0.157	0.870324	-0.325	0.604517	0.168	0.967603
200595_s_at	EIF3S10	10.7602	9.27464	10.3022	9.54379	9.67904	9.12614	9.782	10.2403	10.0605	9.5697	8.48081	9.58058	9.08639	9.32982	9.94033	6.72054	8.64857	8.31974	8.58143	8.89032	8.72707	9.86477	9.56645	9.2001	10.607	9.96565	9.6622	9.11676	10.0375	9.5517	10.3501	10.2317	9.7204	10.3544	10.2037	7.55567	10.3286	10.3364	10.0987	10.7058	-0.565	0.486222	-0.492	0.585252	-0.859	0.292482	0.367	0.967603
200596_s_at	EIF3S10	9.92903	8.04724	9.18422	8.06983	8.30907	7.56592	8.15694	8.76266	8.39048	7.99975	7.30355	7.83574	7.17489	7.10037	8.93443	5.44138	7.144	6.19644	7.06408	7.32907	6.64428	9.05597	8.63567	8.6573	9.47198	8.05799	7.93002	6.05193	8.55062	9.55212	9.0123	8.88136	9.18856	8.97542	8.61285	6.53579	9.02625	8.50677	9.01644	10.0514	-0.073	0.975074	-0.688	0.531105	-0.995	0.381138	0.307	0.967603
200597_at	EIF3S10	7.30221	4.8274	6.97107	5.32432	6.06027	5.92288	3.64331	4.62338	6.59032	5.93056	4.9581	5.81314	4.03315	4.43068	6.80389	4.65012	4.61957	4.67817	4.68483	3.56069	4.64045	6.22957	7.0725	5.62936	6.9821	4.69777	4.87766	4.72174	5.01262	5.93103	5.96011	6.26588	6.70191	6.49977	6.11476	3.96054	6.31112	6.17642	6.63904	6.54867	0.139	0.950789	-0.53	0.679809	-0.911	0.413557	0.381	0.967603
200598_s_at	TRA1	11.8272	11.6747	11.7033	11.012	11.8877	10.4861	11.9032	11.3888	11.0711	10.9695	10.8895	10.3842	9.7195	10.8586	10.4749	8.9662	8.54649	9.07882	10.8941	10.1968	10.7494	11.0311	11.0303	10.4418	11.0584	10.144	10.7342	7.81534	10.7906	10.7675	11.8518	10.903	11.113	11.0693	11.0385	10.8464	10.8617	11.1595	10.7716	11.0775	0.61	0.469378	-0.225	0.830024	-0.477	0.511963	0.252	0.967603
200599_s_at	TRA1	12.0917	12.4423	12.4482	12.2699	12.1153	11.9846	12.507	12.1738	12.3069	12.471	11.5667	11.2298	11.436	12.2315	12.168	11.4016	11.655	11.5997	12.6337	11.8867	11.896	12.451	12.2041	11.7	11.6452	10.8316	11.5223	10.7758	11.7133	11.6308	12.1633	11.9978	12.2777	12.1515	11.9654	11.3081	12.2528	12.0144	11.8067	11.7879	0.722	0.005163	0.186	0.719936	-0.091	0.749782	0.277	0.862517
200600_at	MSN	11.7019	11.9923	12.3245	10.9651	11.389	11.3744	11.7808	10.984	10.8982	11.8743	11.6552	10.9852	11.6134	11.1921	11.294	9.72572	9.83886	10.2431	11.1724	10.5064	11.8385	11.6547	11.0952	10.9943	11.2281	11.5339	11.3929	11.2104	11.6729	11.7636	11.1578	11.3072	11.1005	11.0694	10.586	11.0723	11.2608	11.267	11.4528	11.534	-0.173	0.87605	-0.083	0.892133	0.19	0.638865	-0.273	0.967603
200601_at	ACTN4	7.62306	8.60994	7.06842	6.37608	8.40496	7.71451	7.74857	9.34261	7.45475	8.01736	9.31839	7.83808	7.32483	8.87517	7.46082	8.0459	7.70911	8.11489	8.64094	8.0025	8.23805	8.15145	8.39596	7.44986	9.66016	9.931	9.38298	9.78785	10.119	9.02916	8.33718	8.84999	10.3805	9.17823	8.80584	11.134	10.2814	10.3006	10.0216	10.0708	-1.738	9.6e-05	-2.323	1e-06	-1.072	0.042869	-1.251	0.064053
200602_at	APP	9.30319	9.21377	10.0587	9.026	8.60021	9.36719	9.53502	8.78011	10.0998	9.54603	10.1247	9.9095	9.0586	9.61842	9.31449	8.29265	7.54439	7.48907	7.67532	8.24799	11.1415	9.27228	9.30937	9.04632	8.89993	8.15808	7.89374	7.89331	7.80286	9.05569	9.97931	10.4297	10.2482	9.93278	9.89921	9.94971	9.60526	9.24908	9.31449	9.29428	1.016	0.045886	-0.337	0.737637	-0.953	0.137942	0.615	0.734494
200603_at	PRKAR1A	11.4216	11.355	11.8147	11.1737	11.3489	12.2662	11.6955	11.3138	11.8791	11.7677	11.2803	12.2003	10.9179	12.0476	11.5505	9.79549	10.2986	10.3616	10.6307	9.77613	11.3437	11.1508	11.6266	11.4777	11.385	11.223	11.3634	10.679	11.2586	11.5862	11.721	11.6266	11.0347	11.4507	11.2181	11.1294	11.6747	11.4556	11.4978	11.3403	0.101	0.939356	-0.136	0.839201	-0.127	0.765283	-0.009	0.996107
200604_s_at	PRKAR1A	9.5005	9.64611	10.0075	8.82367	9.89973	8.70903	9.56864	9.07251	8.85799	8.95521	8.13909	10.8071	8.23187	9.52527	8.89604	4.8674	7.93762	6.39982	7.79709	7.02915	9.5258	9.42531	9.83023	9.13514	9.88487	9.11206	9.57033	7.87268	9.45283	8.67624	9.16095	8.61926	5.54662	8.73827	8.40353	9.44569	6.76449	7.7338	7.95327	9.04681	-0.408	0.867216	0.582	0.72855	0.677	0.511963	-0.095	0.981513
200605_s_at	PRKAR1A	10.2651	10.7781	10.7828	10.4761	10.5731	10.8794	10.743	10.151	10.8682	10.8277	10.0251	11.3239	9.67866	11.2744	10.7911	7.55125	8.73997	9.08894	9.02252	7.76835	10.6219	10.6298	10.9551	10.5352	10.7225	10.0508	10.5869	8.97528	10.3693	10.6112	10.6393	10.7536	8.83642	10.5665	10.033	10.0248	10.0704	10.2651	10.4887	10.2454	0.058	0.976073	-0.02	0.983683	0.033	0.964367	-0.053	0.985849
200606_at	DSP	6.33666	5.45775	2.4564	2.4606	3.73818	2.48716	7.71575	4.36746	2.51502	2.78797	2.60879	2.39307	7.28855	4.80676	2.44037	2.54801	2.46249	2.47263	2.4857	2.53742	2.4749	7.08479	5.88454	2.43694	7.15852	8.3984	8.2849	7.60864	8.91831	2.4413	2.4509	2.41345	2.44538	2.7392	2.41342	3.93035	10.1924	9.45069	9.67751	6.93104	-4.366	0.000227	-4.329	0.000269	1.215	0.503001	-5.544	0.000655
200607_s_at	RAD21	9.41762	9.60411	8.98803	9.34398	9.53219	8.97951	9.23217	9.44237	9.9583	8.6605	8.96112	8.37754	8.17599	8.12299	8.39642	9.05464	8.83016	7.29863	9.82372	8.61759	8.56315	9.11772	9.04529	7.98373	8.71788	7.75128	7.76171	4.85982	8.11294	8.20793	7.68026	7.33707	6.10802	7.05871	7.20463	7.09233	7.11881	7.58203	6.67444	7.5505	1.429	0.005191	1.666	0.001106	1.792	0.0018	-0.126	0.967886
200608_s_at	RAD21	9.88632	10.1122	9.90785	10.1977	9.92533	10.2799	9.84578	10.2522	10.7865	10.1342	9.60734	9.20505	9.46192	9.58644	9.42174	8.14406	9.43667	7.42923	9.40672	8.62702	9.45488	9.96587	9.84685	9.17329	9.10736	8.71143	9.50801	8.39469	8.72563	9.26594	8.98361	9.03417	8.44483	8.53744	8.65456	7.68615	8.94921	8.9467	9.04896	8.04083	0.685	0.16059	1.04	0.017856	0.844	0.137256	0.197	0.967603
200609_s_at	WDR1	9.37131	10.3539	10.4105	8.41101	10.6597	9.1605	9.54539	9.36759	8.22566	9.32876	9.9937	9.13671	9.97596	9.8839	9.94903	9.60637	9.65559	9.15617	10.1821	9.51144	9.40074	10.1876	9.63812	9.66492	10.7973	11.3432	11.1025	11.518	10.7167	10.2456	9.71402	9.67885	9.37199	9.47293	9.62787	8.66181	10.5267	10.4838	10.7601	11.0169	-1.455	0.000228	-0.649	0.137448	0.068	0.882979	-0.717	0.382857
200610_s_at	NCL	11.5975	11.3398	10.2974	10.1118	11.1417	11.0496	10.6985	11.6062	11.511	10.7404	10.8247	10.1455	11.042	11.2942	11.1272	10.7223	10.3132	9.26263	10.7194	9.61689	10.8071	11.7909	11.1107	10.5309	10.9901	10.7509	10.1547	9.91523	10.6356	10.8894	10.49	10.7018	10.7493	10.5317	10.8454	8.30782	10.4569	10.0224	10.7049	11.115	0.322	0.718287	0.69	0.15566	0.148	0.757029	0.542	0.735409
200611_s_at	WDR1	10.059	10.6265	10.6435	9.03363	10.9136	8.94836	10.2803	10.6895	8.13856	9.67007	10.5884	9.82005	10.1432	10.0564	9.84894	10.2442	10.5567	9.72894	10.3065	9.935	10.1375	10.9109	9.9377	9.85034	11.1825	11.5724	11.3053	11.5518	11.3601	10.4266	10.2391	10.1084	9.88908	9.9918	9.87646	9.59081	10.1378	10.6239	10.7775	11.4858	-1.335	0.000638	-0.463	0.364937	0.039	0.932751	-0.502	0.716616
200612_s_at	AP2B1	5.18629	4.40184	5.60097	5.21712	4.68619	4.73492	7.24029	6.397	7.06975	8.46678	6.92949	6.9578	7.62434	6.96737	6.14155	5.2623	5.21945	6.90414	6.71122	6.0643	7.85162	6.64672	7.56676	7.93722	8.85313	7.88593	5.75989	5.75989	8.16092	7.81607	6.6925	6.89488	8.10396	7.66363	7.27296	7.85797	7.99766	7.83505	7.66432	8.41557	-0.82	0.415495	-1.49	0.051185	-0.862	0.483857	-0.629	0.967603
200613_at	AP2M1	10.6999	10.6393	10.3116	10.5328	11.0016	9.57134	9.72692	10.2067	9.679	10.0248	10.575	9.54373	10.2079	9.97175	8.04333	8.76061	7.30607	9.87226	9.15085	9.62997	10.1769	10.5319	9.66885	9.95396	10.9489	11.1412	10.7629	11.2117	10.8636	10.3318	9.73722	9.54456	10.1655	9.87549	9.88813	9.65662	10.6444	10.9505	10.9609	10.7301	-1.141	0.019872	-0.744	0.175843	0.003	0.996402	-0.746	0.538407
200614_at	CLTC	11.952	12.4095	11.9872	11.4832	11.9305	12.1733	11.925	11.6969	12.0958	11.7058	11.7501	11.8955	12.0442	11.9107	11.8762	12.0691	12.2873	12.0611	11.3603	11.9996	12.0224	12.254	11.6682	11.7076	11.884	11.1929	11.6026	11.5817	11.6698	12.0935	11.3816	11.4139	11.6352	11.6437	11.1219	11.0915	11.8193	11.7403	11.8838	11.981	0.348	0.058551	0.231	0.284321	0.495	0.015415	-0.264	0.568606
200615_s_at	AP2B1	7.66219	6.35663	7.70011	5.43441	6.77639	7.18917	6.64888	7.74738	6.19536	6.79479	5.91644	7.94227	7.50955	8.05409	6.46911	4.15905	5.38122	4.12756	3.99205	3.70878	7.23439	6.78246	6.79717	7.20449	9.33993	9.05561	8.9283	8.94147	9.01482	7.66854	6.69258	6.76726	5.88608	7.01875	6.51287	8.2393	8.75345	8.02343	7.94782	9.07897	-2.598	0.000438	-1.95	0.008625	-0.117	0.89282	-1.833	0.128765
200616_s_at	KIAA0152	7.91649	6.28074	7.27605	8.07271	6.38018	5.22674	7.49086	7.29201	6.89621	7.4382	6.525	6.26351	7.85459	6.5716	5.60742	4.83726	3.60309	3.74652	3.62155	3.68847	7.37513	6.89564	7.29321	6.99987	6.44492	7.0588	6.28332	5.79393	6.6234	7.33673	9.36401	8.34494	9.22853	8.55131	8.4387	10.848	8.79239	8.81464	8.43505	7.98474	-0.101	0.971342	-2.635	0.001671	-2.446	0.011606	-0.189	0.970831
200617_at	KIAA0152	9.06088	9.27431	8.87121	7.56379	8.50552	8.86023	8.95334	8.48164	8.05993	8.64639	9.00563	7.95038	7.91438	8.59855	8.58665	8.81447	8.61602	6.75337	8.22458	8.50494	9.10844	8.53567	8.57572	7.8075	7.67745	8.63139	8.81979	9.0919	8.43441	7.70016	8.68826	8.62118	8.87076	8.95282	8.36353	10.654	9.02519	8.94517	8.94679	8.56421	-0.092	0.94475	-0.788	0.055883	-0.26	0.559977	-0.528	0.674381
200618_at	LASP1	10.839	10.4061	10.7802	9.44461	10.2492	10.3422	10.5128	9.65094	9.75504	10.5938	10.2509	10.0304	10.0352	10.9999	10.7674	8.21443	9.54595	8.93041	9.34851	9.23068	10.3626	10.1827	9.33533	9.90407	10.7547	11.524	11.3275	11.8687	11.2141	10.5572	10.5435	10.7281	10.6993	10.5057	10.0569	10.8446	11.1214	11.0535	10.8981	10.9877	-1.327	0.000662	-0.97	0.013927	-0.496	0.444103	-0.474	0.76034
200619_at	SF3B2	9.22176	8.83889	9.30146	8.84131	8.78648	9.19794	8.92183	9.53978	8.9812	8.88009	8.55118	9.08597	8.90195	9.09159	9.03241	8.60818	9.14773	7.5122	8.01663	8.67607	8.93618	9.12655	9.1331	8.65666	9.03896	9.04122	8.67631	9.50713	8.8851	8.80981	8.12131	8.51082	8.90411	8.76076	8.64757	9.87889	8.96841	8.2365	8.97111	8.94704	-0.158	0.843581	-0.129	0.814736	0.283	0.503001	-0.411	0.593177
200620_at	TMEM59	10.7591	11.6155	10.7653	12.4397	11.0417	11.1619	11.949	11.0184	11.2122	11.4927	11.3473	10.9281	11.2613	10.8221	11.4878	10.1448	12.1262	10.4924	12.0266	10.9681	11.2553	11.0373	11.8693	11.1716	10.1896	10.5709	11.1362	10.65	10.7079	10.6596	11.1285	11.3089	11.5523	11.4707	11.9335	9.3933	10.8719	11.2117	11.2645	10.0739	0.591	0.14963	0.679	0.083387	-0.237	0.567587	0.916	0.124709
200621_at	CSRP1	6.1573	7.86394	7.32995	7.74181	7.45741	7.37513	6.74888	8.59956	7.73936	8.39937	8.19999	8.36385	8.57565	7.43295	8.62888	7.97413	4.10664	5.64132	5.77659	7.9524	8.49454	7.03936	7.52619	8.5913	10.2474	10.8007	10.4808	10.7334	10.6545	9.38957	8.14793	7.86285	8.16602	7.51657	7.94938	9.09302	10.7933	10.6264	10.6487	10.172	-3.019	1.1e-05	-2.702	6.9e-05	-0.364	0.620219	-2.338	0.014304
200622_x_at	CALM3	8.13079	7.56785	7.6753	8.5548	8.28877	6.92863	7.67119	8.99315	7.80556	5.94514	7.3062	8.04329	8.28995	6.93955	7.65424	6.5103	7.45122	7.67067	6.95314	6.94814	7.4447	7.59983	7.52044	8.62415	7.90066	8.41878	8.16769	8.64605	7.68451	8.38368	7.51683	7.07771	6.82647	7.11876	6.66911	7.82897	6.92459	5.94154	6.7612	7.78226	-0.528	0.363661	0.588	0.274743	0.594	0.406449	-0.006	0.99714
200623_s_at	CALM3	8.42814	8.63056	7.49464	6.43	8.37178	7.53339	8.27285	8.63498	7.58566	7.6361	6.98129	7.13687	7.38979	7.3336	8.17559	5.50048	5.96746	5.97358	5.98318	6.64568	7.88058	8.22834	8.02258	8.49618	9.22857	9.41026	8.38412	9.17432	8.98809	9.22208	7.53828	8.16085	7.51279	7.56839	7.09709	9.12484	8.57182	7.34724	7.91961	8.66585	-1.519	0.009389	-0.808	0.245844	-0.057	0.933303	-0.75	0.712726
200624_s_at	MATR3	10.9415	10.5737	10.7393	10.4644	10.8308	10.8457	10.21	10.7924	10.6373	10.6023	9.98855	10.6759	9.5683	10.5099	10.8433	9.54241	9.85187	9.58978	9.9325	9.43701	10.2953	10.2601	10.4917	10.2699	9.91678	9.39894	9.71017	7.65643	10.0433	10.309	10.4289	10.542	9.48328	10.266	10.2334	8.46454	9.3531	9.48601	9.86551	9.86108	0.983	0.008537	0.922	0.014367	0.137	0.736961	0.785	0.252161
200625_s_at	CAP1	11.5088	11.5026	11.7317	10.5687	11.029	10.9841	11.3924	11.1222	10.4871	11.0743	10.9338	10.796	10.8292	11.2653	11.2865	9.79774	11.6932	11.472	10.6139	11.4197	11.245	10.697	10.9876	10.928	11.0907	11.3371	11.59	11.634	11.4047	11.0476	10.991	10.858	10.2777	11.053	10.5404	9.23822	11.2657	10.9329	10.9998	11.2922	-0.355	0.425855	0.311	0.524746	0.313	0.503001	-0.002	0.998534
200626_s_at	MATR3	10.4619	10.4117	10.6534	10.6711	9.93285	10.5827	10.591	10.4113	10.578	10.5466	10.1067	10.4274	9.59836	10.3321	10.3957	8.69233	9.41794	8.5129	9.41725	8.98125	9.869	10.0114	10.4389	10.0391	9.5666	9.13267	9.15034	8.49497	9.72777	9.85713	10.3409	10.2626	9.82889	10.1023	10.234	8.30672	9.95372	9.75758	10.1964	9.72848	0.823	0.047567	0.449	0.406906	-0.116	0.795745	0.565	0.623616
200627_at	PTGES3	11.6917	12.1031	12.129	12.0942	11.7547	11.6688	11.9041	11.4407	11.6232	11.8136	11.3739	11.9345	11.3356	11.836	11.5728	10.4222	10.7722	10.6827	11.8432	10.907	11.2548	11.8535	11.5542	11.1177	11.0505	10.582	10.876	10.6624	11.1037	11.3915	10.9134	11.0651	10.6958	10.7986	10.8547	11.3347	10.9442	10.8849	11.0052	10.9612	0.668	0.012351	0.497	0.078413	0.657	0.037553	-0.161	0.967603
200628_s_at	WARS	8.31567	7.38633	7.01118	7.52857	8.93698	6.47718	6.53707	6.66092	6.9716	7.30658	7.61544	6.75366	8.51212	7.42306	7.68606	5.27671	7.14417	4.17315	5.49253	6.78181	6.84166	7.09041	8.89163	7.19359	9.48798	7.23701	7.18058	5.44822	8.21351	7.70035	6.75507	5.48919	3.31782	5.73764	5.41166	8.75347	7.77141	9.22415	8.73891	7.5471	-0.405	0.853094	-1.299	0.113665	1.766	0.052432	-3.065	0.003321
200629_at	WARS	9.22401	8.52048	7.7409	8.51086	9.65162	8.0558	7.65253	7.14323	7.95923	8.35192	9.14709	7.68748	9.86206	8.18226	9.09166	7.96895	8.65254	7.06079	6.82353	7.64074	7.50165	8.21406	9.89064	7.93603	10.216	8.032	8.08927	8.20605	9.05894	8.4094	7.89642	7.05334	7.27057	7.23283	6.60003	9.02593	9.88601	10.6053	10.2787	8.43252	-0.445	0.674422	-1.371	0.015294	1.065	0.150798	-2.435	0.001618
200630_x_at	SET	9.27001	9.40876	9.7432	8.90807	9.19403	7.30625	9.78662	9.27079	10.0932	9.522	10.3898	9.99308	10.5238	9.96991	9.30831	8.22507	8.02785	7.04887	4.68198	9.02305	9.91708	9.99067	9.42583	9.23529	8.9669	8.88464	8.26155	6.43802	9.26795	8.5192	9.43485	9.44324	10.0554	9.38298	9.50012	9.2568	9.96571	9.58269	9.68051	9.68559	0.707	0.549473	-0.563	0.697728	-0.492	0.562509	-0.071	0.983955
200631_s_at	SET	10.574	10.688	10.7323	10.6724	11.0138	10.7761	10.5607	10.0197	11.1689	10.9168	10.9403	11.007	11.139	11.0635	10.9637	10.3212	9.9474	9.8404	9.40925	9.28166	10.9222	10.6967	10.3157	10.5779	10.8498	10.0585	10.0212	10.0121	10.4774	10.5587	10.599	10.49	10.3254	10.6457	10.8265	10.8338	10.7577	10.5631	10.6682	11.4588	0.281	0.583613	-0.292	0.547524	-0.013	0.972238	-0.279	0.964879
200632_s_at	NDRG1	9.94493	9.14734	11.0084	8.60873	8.72543	10.4767	8.39922	9.54211	10.6745	9.92655	11.1688	9.52579	9.38594	10.8791	9.43834	9.17262	10.8317	9.31754	10.0043	9.80801	10.1145	10.0666	8.88922	9.456	8.2574	9.35101	8.92439	10.2042	8.85916	10.5751	8.57311	8.9723	10.4933	9.16254	8.94349	9.06537	9.6613	10.3216	10.3746	8.99374	0.684	0.276837	0.12	0.887972	0.575	0.500323	-0.454	0.967603
200633_at	UBB	13.2726	13.3625	13.2469	13.1173	13.3738	13.3815	12.6106	13.0838	13.3159	13.4325	13.6245	13.5582	13.6838	13.1127	13.3159	13.9558	14.0901	13.5358	14.3123	14.03	13.4279	13.245	13.3456	13.0529	12.8885	12.8778	12.9657	13.4318	12.9351	13.1148	13.2005	13.2884	13.0988	13.2726	13.0942	13.5053	13.0194	13.0104	13.0217	12.9695	0.404	0.089554	0.319	0.220634	0.233	0.503001	0.086	0.967603
200634_at	PFN1	12.1564	11.3573	12.2854	11.5248	11.3053	10.803	11.2677	11.4669	10.7626	12.0361	11.2705	11.6149	12.1986	11.503	11.862	9.43888	11.5323	9.95003	10.3548	10.7313	11.2954	11.8004	11.6279	11.227	12.0781	12.6173	12.2795	12.2364	12.2076	11.2505	11.5871	11.401	11.2361	11.4705	10.8474	11.9913	11.8015	12.2387	12.3782	12.2132	-0.979	0.012244	-0.82	0.041537	-0.003	0.99375	-0.816	0.252803
200635_s_at	PTPRF	2.62833	2.5216	2.59108	2.57618	3.11761	2.73856	2.6232	2.64899	2.60664	2.65344	2.69376	3.83136	2.60316	3.50145	2.61169	3.01787	2.70216	2.8622	2.71801	3.03525	3.57859	2.72281	2.37762	2.6878	2.55387	2.62488	2.64002	2.71516	2.7169	2.57478	3.44714	2.90529	2.69107	3.42598	3.1476	3.35435	4.38694	3.28956	2.8918	4.94178	0.159	0.847122	-0.964	0.000798	-0.314	0.503001	-0.649	0.191994
200636_s_at	PTPRF	4.87093	5.08942	4.77302	3.37605	7.22045	5.25763	5.00226	2.10756	5.23862	6.71676	5.27483	7.71659	4.45005	8.07363	6.03908	4.33156	4.26805	5.24509	5.25736	4.64644	6.27407	7.00856	3.85566	5.22139	3.96514	4.86363	5.24867	5.28421	5.25555	2.04978	6.17302	5.93502	5.2277	7.25956	5.83513	7.10054	6.53044	6.77692	6.76262	7.83519	0.251	0.933953	-1.827	0.040284	-0.911	0.503001	-0.915	0.86726
200637_s_at	PTPRF	2.37901	2.31681	2.36962	2.27868	4.09936	2.32716	2.29998	2.31949	2.2971	3.53518	2.40296	4.97115	2.31714	4.15234	2.26614	2.48295	2.36602	2.3741	2.37829	2.46298	4.12418	4.35163	2.18374	2.28633	2.28266	2.36224	2.3543	2.38196	2.3883	2.25081	3.16297	2.3663	2.2896	3.0732	2.64677	3.52102	2.39175	2.99058	2.36127	5.00248	0.43	0.670501	-0.47	0.596714	0.076	0.90397	-0.546	0.90154
200638_s_at	YWHAZ	11.9783	11.4208	11.8883	11.1244	11.6717	10.3306	10.9975	11.4403	11.6128	11.5314	11.2476	11.7112	11.5393	11.2832	11.2059	9.17254	10.309	9.65406	11.4912	11.1419	11.1747	12.0648	11.1425	10.2667	10.9031	10.5383	10.9873	9.55761	10.8288	10.3171	10.9515	10.7488	9.38248	10.5473	10.2519	10.5746	10.3075	10.7242	10.7352	10.8926	0.546	0.343038	0.462	0.471011	0.732	0.253194	-0.27	0.967603
200639_s_at	YWHAZ	12.2295	11.0626	11.1574	10.9565	11.2182	10.5355	10.9499	10.9069	11.8273	11.3329	11.0883	11.4922	11.2615	11.5144	10.6293	9.23381	10.8423	9.69018	11.6491	10.4501	10.6477	11.9459	11.2174	10.8031	10.3649	10.4109	10.7452	10.2203	10.4875	10.8732	10.6879	10.7191	10.5196	10.4403	10.1472	10.2444	10.5366	10.4021	10.5131	10.3075	0.575	0.164677	0.62	0.123868	0.518	0.36734	0.102	0.967635
200640_at	YWHAZ	12.0288	11.2712	11.115	10.7975	11.4778	10.3684	10.8546	10.8393	11.6593	11.0457	11.3597	11.581	11.0652	10.8381	10.7647	9.30351	10.7647	9.75932	11.5197	10.8711	10.8076	12.1401	11.1779	10.6062	10.4287	10.2213	10.6345	9.6975	10.4638	10.7481	10.5397	10.5043	10.592	10.5268	10.2928	10.2623	10.5423	10.6404	10.6909	10.6244	0.701	0.060095	0.439	0.3343	0.499	0.373319	-0.061	0.976916
200641_s_at	YWHAZ	11.8548	10.8584	11.1814	10.1789	11.1524	9.52885	10.6891	11.3366	10.8369	10.7825	10.8482	11.2756	10.5067	10.1768	10.4052	7.82966	9.73322	9.1242	11.2602	10.9949	11.0811	11.6854	10.7981	9.46664	10.5298	10.1337	10.4493	7.42974	10.1324	9.55147	10.1737	9.94402	7.5904	9.82517	9.45202	10.2826	8.21417	9.70252	9.43401	10.7821	0.791	0.368801	0.842	0.313241	1.128	0.228763	-0.286	0.967603
200642_at	SOD1	11.385	10.4867	11.8543	11.5772	10.7358	11.0711	10.9112	11.4405	11.4656	11.7999	11.7313	11.0191	11.2183	10.3632	10.7667	11.1038	10.4521	10.2802	9.2605	9.55068	12.3136	11.4077	11.0108	11.0287	11.1399	11.2123	11.3712	11.1837	11.1607	11.0267	10.5433	10.4159	10.9932	10.5205	10.4959	11.2179	11.0741	11.2501	11.1251	11.1072	-0.203	0.858186	-0.144	0.833281	0.417	0.503001	-0.561	0.601978
200643_at	HDLBP	10.4047	8.30051	8.16638	8.0285	8.96777	10.1368	8.76682	8.98917	9.12808	8.47569	8.95208	8.82996	8.62599	9.40948	9.06584	8.48464	8.24272	7.27851	8.83156	8.43973	8.86204	10.7386	9.14326	8.90194	9.75832	9.77652	9.53459	10.4627	9.91508	8.27739	9.53385	9.99964	10.2213	10.0388	9.69504	8.79615	10.2193	9.89527	10.2525	9.93565	-1.032	0.023115	-0.962	0.036291	-1.04	0.05494	0.078	0.976787
200644_at	MARCKSL1	8.97637	9.04081	9.07549	7.44588	9.90425	7.9469	9.73535	10.0634	8.83282	9.31057	8.75631	10.2814	9.90711	8.87597	9.21503	8.22266	10.018	7.6628	8.43482	9.01512	9.38239	10.1775	9.24941	8.03967	7.2966	6.51405	5.18375	6.79177	5.19505	8.56184	9.23224	9.46922	8.3347	8.93319	8.1154	9.28054	7.00819	7.23174	8.1418	8.89486	2.849	1e-06	0.934	0.126867	0.228	0.70695	0.706	0.724586
200645_at	GABARAP	11.7122	11.3018	10.7382	12.0131	11.0959	10.9906	11.0058	11.522	11.8882	11.3978	11.7179	11.618	12.0287	11.1748	11.4784	10.4794	11.669	11.8799	10.4711	10.841	11.712	11.0937	11.3066	12.0144	12.1029	12.1169	11.7267	12.4103	12.0145	11.7784	11.3513	11.5355	11.5935	11.669	11.7557	11.5928	11.8603	12.184	11.887	12.2268	-0.677	0.014525	-0.553	0.054217	-0.184	0.557079	-0.369	0.671661
200646_s_at	NUCB1	7.14714	7.75013	7.56152	7.07492	7.01324	4.48345	6.22112	7.3546	7.21952	6.66133	7.39173	7.01859	6.06127	7.6171	2.79176	4.33642	3.82553	5.59247	5.63919	4.36418	7.90935	6.96915	7.6142	7.22714	7.76221	8.89188	8.0403	7.74857	8.50419	7.8411	7.74015	7.6706	8.32893	7.75179	7.82209	9.63553	7.58682	7.97506	8.06833	7.49311	-1.762	0.038174	-1.724	0.04383	-1.435	0.207491	-0.289	0.967603
200647_x_at	EIF3S8	12.1538	10.0922	10.8317	9.88803	11.5508	10.9803	10.7911	11.103	10.4792	10.6207	9.6407	11.0525	11.3025	10.3382	10.6291	11.0732	10.8852	10.0296	11.0957	10.6554	11.4899	10.9684	10.3783	8.78361	12.0595	11.185	11.2976	12.3435	11.0568	11.0026	10.706	10.6444	11.4966	10.5574	10.9695	11.0667	11.0418	11.7333	11.4722	11.6343	-0.876	0.042406	-0.677	0.145779	-0.162	0.721774	-0.515	0.74551
200648_s_at	GLUL	9.36995	9.46122	10.5088	9.19608	10.5546	6.74292	8.55512	10.7279	8.09589	9.60518	9.16181	9.06768	10.1703	9.14575	7.70278	7.02653	4.90873	9.15161	7.68368	7.55489	10.6985	8.37541	8.69804	10.8626	9.57681	11.7373	11.32	8.9565	10.1277	11.323	9.38468	8.92259	6.23198	8.7572	9.96728	5.60266	5.60878	5.46084	5.31156	6.83188	-1.37	0.212397	3.211	0.000649	0.321	0.757509	2.89	0.038052
200649_at	NUCB1	7.74824	8.50332	8.01909	7.98381	7.78682	7.2446	6.62973	7.64282	8.1501	7.70912	8.60482	8.0483	7.51211	9.0154	6.76455	5.93976	3.66307	6.73383	5.43206	3.29511	9.04415	8.36644	8.54647	8.54764	8.31106	9.3286	8.69876	9.03229	8.93478	9.08218	8.61498	8.7385	9.78197	8.90334	8.52912	10.5364	9.30628	9.29545	9.39107	8.19128	-1.421	0.141549	-1.904	0.032939	-1.473	0.22733	-0.431	0.967603
200650_s_at	LDHA	12.8443	12.2953	13.022	12.0349	11.8097	12.6711	12.5417	12.6223	11.481	13.047	12.4801	12.9512	12.4741	12.9533	11.8755	11.0851	12.5054	11.6336	11.8114	12.0777	11.8454	12.9641	12.0411	11.9736	12.5198	12.8538	12.8803	12.7645	13.1629	12.034	12.1473	11.9947	11.9653	12.1732	11.5635	11.7683	12.9943	12.8882	12.9591	12.7713	-0.553	0.126235	-0.393	0.354944	0.314	0.503001	-0.707	0.232861
200651_at	GNB2L1	13.2824	12.8771	13.552	13.5645	13.1329	13.5275	13.2931	12.9819	13.3446	12.8528	13.02	13.8081	12.9321	12.2571	13.2601	12.1767	12.6228	12.6821	12.2315	13.4994	12.6195	13.022	12.8701	13.0859	13.8746	13.8427	13.2731	13.5619	13.6181	12.7485	13.4325	13.3657	13.4318	13.5014	13.5769	13.4421	13.4366	13.5237	13.5308	13.9087	-0.624	0.014261	-0.559	0.030877	-0.452	0.188909	-0.107	0.967603
200652_at	SSR2	10.954	10.8302	10.6255	12.0525	11.6137	11.358	12.326	11.7018	11.2586	10.999	11.5239	11.6772	11.7361	10.1595	10.7115	10.6107	10.4469	10.4329	11.4984	11.2724	10.8714	11.2627	11.6194	10.6422	10.688	10.899	10.4093	10.936	10.5095	10.109	11.005	10.8698	11.0034	10.9872	10.9668	11.7129	10.838	10.7283	10.8823	10.6014	0.443	0.303168	0.179	0.796917	0.165	0.660584	0.014	0.993095
200653_s_at	CALM1	10.5875	8.9816	9.82537	10.1241	9.7133	8.96186	9.93545	9.01887	9.84564	10.6465	10.2866	9.71516	9.53456	9.74764	9.98241	8.24967	8.14714	9.20754	8.50473	8.93235	8.48995	10.1048	9.76518	9.81986	9.66793	9.54144	9.72761	9.19735	9.69177	10.1217	10.0836	9.67384	9.76755	9.52848	9.07071	8.05921	9.27872	8.99382	8.91759	9.06043	-0.035	0.97792	0.668	0.150028	-0.095	0.841745	0.763	0.37283
200654_at	P4HB	11.9725	12.2537	11.922	11.7194	11.3717	12.0506	12.1039	12.07	11.6519	11.989	12.0146	11.9472	11.5825	12.146	10.6789	11.8962	11.543	11.2763	12.1059	12.0462	12.1522	12.6932	12.1489	11.402	11.9732	12.0544	12.0289	12.4025	12.0406	11.3395	12.0068	11.9484	12.2606	12.0026	11.9686	13.0163	12.4199	12.5215	12.6248	12.0235	-0.257	0.478948	-0.678	0.006499	-0.194	0.518793	-0.484	0.319751
200655_s_at	CALM1	11.3283	10.4177	10.8638	10.8838	10.6955	10.6018	10.7829	10.066	10.5409	11.1736	11.0192	10.5594	10.9637	10.6098	11.04	9.57486	10.907	10.2362	9.20186	9.72161	10.3763	11.2251	11.0471	11.1153	10.7254	10.6787	10.8234	10.5636	11.0912	10.6538	10.9877	10.7498	11.1822	10.6874	10.3247	8.86315	10.3813	10.4339	10.4099	10.4005	-0.152	0.8881	0.526	0.181263	-0.162	0.666708	0.689	0.297917
200656_s_at	P4HB	11.5233	12.2902	11.8401	11.947	10.5844	11.252	12.0678	12.0453	11.2838	12.2235	11.242	11.6326	10.6376	12.1057	8.32778	9.28152	7.50932	8.99287	10.3229	9.8723	11.7641	12.5457	12.1556	10.8636	11.4865	11.5936	11.352	11.0911	11.7014	10.7684	11.6764	11.2086	11.0358	11.2555	11.3394	12.5084	11.4794	11.7835	11.8187	11.5477	-0.442	0.823543	-0.824	0.413055	-0.3	0.710445	-0.524	0.967603
200657_at	SLC25A5	12.1781	11.107	11.7072	11.5965	11.1448	11.1259	11.4178	11.1748	11.4984	11.6194	11.2807	11.089	11.3291	10.9906	11.3986	10.7184	10.6358	10.9527	11.1815	10.9856	10.9695	11.8416	11.066	11.4509	11.1916	10.6339	10.3522	11.0224	10.5339	11.2098	11.408	11.0907	10.5028	11.2185	11.2013	11.6506	10.6564	10.1602	10.4943	11.3077	0.52	0.059033	0.413	0.16463	0.183	0.546417	0.23	0.967603
200658_s_at	PHB	10.0059	9.13404	9.872	10.3726	9.23712	8.57127	9.8591	9.60707	10.4511	9.12076	9.21746	10.3502	9.91541	8.0447	7.77939	7.89023	8.98734	8.54065	8.35149	8.50881	8.40408	9.08932	9.01139	8.30796	9.33835	9.44004	8.89886	8.90814	8.51061	8.8863	8.75972	8.00009	8.01277	8.06568	7.99534	10.3715	7.99555	8.14461	8.21473	9.51135	0.081	0.959615	0.253	0.802664	0.934	0.172998	-0.681	0.679363
200659_s_at	PHB	7.81026	7.30155	7.82118	7.95648	7.28401	7.45724	7.88971	6.19285	7.65022	7.61998	7.80409	7.51479	7.6257	5.57553	6.32446	7.65454	6.5364	6.14779	6.99022	6.52633	7.30042	6.76408	7.2373	7.09243	7.54753	7.9061	7.77211	8.54035	7.2865	6.95974	7.2212	6.85973	7.35926	7.48331	7.54347	8.11249	7.46028	7.51086	7.36428	7.92429	-0.649	0.122973	-0.513	0.269894	-0.132	0.754921	-0.381	0.915016
200660_at	S100A11	10.7566	10.9523	11.606	10.8398	10.9861	10.9831	11.7485	11.0552	10.5274	11.273	11.8845	10.6804	11.6649	11.1183	10.9701	9.41846	10.7382	9.92397	9.2321	10.1216	11.6086	11.0261	11.1071	11.7496	12.0483	12.4669	11.8282	12.0822	11.8828	11.6661	10.7276	10.7237	11.0089	10.8466	10.2155	11.4443	11.7166	11.7186	11.5225	11.28	-1.116	0.004904	-0.591	0.198957	0.241	0.585208	-0.832	0.256692
200661_at	PPGB	10.1335	10.3959	8.89112	9.37117	9.13358	8.48539	9.77276	9.6684	7.78491	9.74011	9.41287	9.39422	10.4952	10.3521	8.61405	7.80417	9.4299	8.86751	9.59352	8.64169	9.40961	9.76726	10.0801	10.035	9.83179	9.8174	9.96237	10.1426	9.48279	10.9612	9.63781	9.67077	10.1341	9.9162	9.82998	11.4612	11.0758	10.917	11.0886	10.904	-0.398	0.599002	-1.64	0.000282	-0.388	0.504867	-1.252	0.070516
200662_s_at	TOMM20	9.45917	9.62573	10.2843	10.2803	9.20635	10.4094	10.2666	10.2384	11.1442	9.12016	9.38579	10.734	8.85694	9.69994	10.2226	9.76518	8.65165	9.52745	9.59147	9.72106	9.70132	10.0333	10.0144	9.84758	10.5177	9.29801	9.87178	8.87882	9.97571	9.68383	10.1341	10.084	9.56393	10.1716	10.2293	8.97109	10.3974	10.1257	10.4449	10.3431	0.11	0.933953	-0.238	0.770577	-0.218	0.601597	-0.02	0.991508
200663_at	CD63	13.1983	13.2224	13.1566	13.8626	12.6762	12.9689	13.0044	12.7566	13.1124	13.5482	13.3105	12.9298	13.2281	13.1108	13.1162	12.0369	12.5565	12.4452	12.7168	12.5082	13.3237	13.429	13.1517	13.1343	13.3063	13.2195	13.196	13.4312	13.168	13.3491	13.1098	13.1621	13.5118	13.242	13.0717	13.212	13.3946	13.1244	13.1208	13.1802	-0.23	0.487085	-0.172	0.686389	-0.185	0.51116	0.013	0.990948
200664_s_at	DNAJB1	7.29166	7.74066	8.84085	7.46784	7.62576	9.147	5.94189	7.49361	6.95469	8.45226	8.47425	9.31033	7.01737	7.67436	4.79209	10.4206	2.54949	4.43315	6.4039	5.52765	7.6637	6.90872	8.28229	6.98142	7.39146	7.56918	6.98865	6.73024	6.95597	6.9497	7.0348	6.93925	4.40147	5.79427	5.82103	9.04258	6.45078	7.04951	6.34377	7.6452	0.087	0.977687	-0.093	0.954293	1.216	0.465514	-1.308	0.689202
200665_s_at	SPARC	12.5952	12.8426	12.7147	12.8426	12.1819	12.9134	13.2763	12.1806	12.678	13.3946	12.6507	12.4485	12.3877	12.9901	13.3329	12.2227	12.6068	11.9816	13.2397	12.3606	13.0482	12.9437	13.2622	12.6619	12.5776	12.8145	13.0004	12.8824	12.7719	12.4155	13.285	13.3823	13.3168	13.2011	13.1257	12.0629	12.9087	13.0839	13.1169	12.275	-0.082	0.92437	0.037	0.92536	-0.535	0.092596	0.573	0.187263
200666_s_at	DNAJB1	7.66124	8.26213	8.79992	8.01204	8.43611	9.87525	6.27967	7.64936	7.55992	9.15581	8.32767	9.17338	8.05607	8.2387	6.95385	11.2188	6.17964	6.96119	7.41855	7.28629	8.533	7.37455	8.8653	7.55445	7.69126	7.83959	7.65926	8.18375	7.48389	7.86389	7.73576	7.39244	7.47141	6.96725	6.66831	9.31479	7.92871	8.10352	8.12331	7.89896	0.296	0.876687	-0.206	0.849657	0.821	0.431084	-1.027	0.488991
200667_at	UBE2D3	8.49847	9.36705	9.82776	9.78676	10.1745	9.87593	9.83706	8.57351	10.3746	10.034	9.28986	9.87091	9.56422	9.99237	10.3565	8.09252	8.8303	9.38445	8.29008	9.18419	9.74576	9.39796	9.91427	9.74205	9.93075	9.43847	9.66958	9.72327	9.74372	10.0326	9.49725	9.39669	9.17585	9.17043	9.64197	7.81163	9.7489	9.49441	9.81815	9.93137	-0.18	0.88852	0.161	0.828393	0.145	0.746955	0.016	0.99354
200668_s_at	UBE2D3	10.2684	11.2987	11.4745	11.0701	11.3677	11.1976	11.2493	10.9264	11.1661	11.2421	10.5571	11.559	10.9848	11.302	11.719	8.10289	10.2987	10.2145	10.1043	10.588	11.2641	10.8363	11.033	11.1347	11.246	11.065	11.015	10.4483	10.963	11.2363	11.0124	11.0051	9.96022	10.7138	10.9253	9.03116	10.4549	10.6586	10.8579	11.0119	-0.06	0.96973	0.485	0.451804	0.164	0.743778	0.32	0.967603
200669_s_at	UBE2D3	9.63225	10.4501	10.8378	10.2891	10.523	10.0682	10.5252	10.2386	10.2352	10.1591	9.91437	10.5619	10.0731	10.2118	10.6525	7.25896	8.1095	8.78056	8.27041	8.83528	10.7881	9.81611	10.0678	10.1276	10.4194	10.0317	10.0498	8.59031	10.463	10.0117	9.98055	9.81879	8.45842	9.69772	9.95476	8.28904	9.13619	9.75723	9.54499	10.2823	-0.053	0.976073	0.456	0.664911	0.275	0.661449	0.18	0.967603
200670_at	XBP1	8.70316	8.97673	7.72193	9.3238	10.4104	9.36498	8.43453	8.06231	7.52326	8.73155	7.00437	9.10735	8.47896	8.44847	8.19532	7.65002	7.82081	6.71361	6.9629	6.88188	6.70697	7.72744	8.4494	7.30337	8.05196	7.99885	8.05147	7.92058	7.49368	7.86121	8.11021	8.02053	7.71599	8.26195	7.83851	8.42189	7.69715	8.10561	7.91882	6.71813	0.199	0.913679	0.33	0.77752	0.113	0.855178	0.217	0.967603
200671_s_at	SPTBN1	3.8852	5.83751	4.043	3.84669	3.51397	2.95196	3.88389	5.28044	2.99324	4.65326	3.8819	4.16231	2.89571	2.92108	2.86369	3.86774	2.97653	3.57631	3.35483	3.64619	3.98634	4.64387	4.27851	3.33099	6.11222	4.87612	5.45554	3.01487	4.8917	2.91924	3.88177	4.05692	3.83376	4.1162	3.92976	4.14281	3.87731	5.23342	3.87015	5.53658	-1.102	0.044977	-0.764	0.218723	-0.196	0.736369	-0.568	0.862137
200672_x_at	SPTBN1	5.13134	7.5332	5.4996	5.37476	5.30201	5.6467	6.01335	7.48017	5.12213	6.41959	6.04568	5.79173	5.57612	5.11284	5.96668	5.23158	5.37076	5.37913	5.39168	5.2247	7.01306	6.67055	7.20026	5.102	7.15086	7.11824	6.95163	5.18554	7.01925	5.40116	6.42986	6.26382	5.98987	7.01494	6.35162	6.40871	6.38794	7.95369	6.88831	7.58944	-0.845	0.126235	-1.206	0.017712	-0.57	0.497521	-0.636	0.726643
200673_at	LAPTM4A	12.0946	12.1118	12.2366	12.3714	12.0082	12.082	12.7346	12.091	12.4416	12.3597	12.0096	12.0859	11.7783	12.1798	12.2499	11.6905	12.4562	11.8875	10.6467	11.6958	12.0766	11.7735	11.9275	12.0144	11.8318	11.7901	12.1183	11.9048	11.822	11.8654	11.9773	12.0779	11.6326	12.0476	12.16	11.5425	11.7207	11.8591	11.6937	11.6889	0.141	0.798181	0.334	0.193486	0.056	0.826898	0.278	0.738624
200674_s_at	RPL32	12.8568	13.1503	13.0773	13.8651	13.44	13.3806	13.498	13.4797	13.6891	12.9481	13.2918	13.2603	13.6458	13.1488	13.3265	13.5503	13.6115	13.2549	12.7736	13.3421	13.063	13.3752	13.1986	13.3757	13.4908	13.458	13.1802	13.4583	13.4956	12.7076	13.3232	13.309	13.8077	13.5928	13.6822	13.3341	13.5875	13.4602	13.4355	13.4636	-0.124	0.738373	-0.164	0.541126	-0.251	0.346361	0.087	0.967603
200675_at	CD81	9.63016	10.5481	9.88145	9.9363	9.60504	9.91357	9.85932	10.1976	10.6254	11.3642	10.7902	10.4186	10.9095	9.96867	10.7619	8.43948	10.1649	9.9955	8.82209	9.83393	11.4052	10.9045	11.2238	11.2825	11.1489	11.4935	11.3442	11.6513	11.2558	11.209	10.7396	11.0718	11.2905	11.2802	11.369	11.9059	11.3873	11.456	11.4263	11.295	-1.071	0.014432	-1.186	0.006285	-0.843	0.137921	-0.344	0.967603
200676_s_at	UBE2L3	4.9328	6.92452	6.28247	3.93319	5.19914	4.35792	4.15279	3.88133	4.35668	7.59396	4.25813	4.68276	6.6633	4.86734	4.30337	3.3041	3.10349	3.75039	2.85806	3.49573	4.38473	4.395	5.11804	5.186	5.67432	6.60461	6.11781	7.05762	5.296	5.16579	4.3219	4.66875	6.94846	5.24751	4.54576	6.473	5.41525	6.02671	6.10448	4.38177	-1.464	0.057067	-0.994	0.264206	-0.46	0.576684	-0.534	0.967603
200677_at	PTTG1IP	10.2903	11.0298	11.0183	11.2653	11.1482	11.0024	10.6021	10.4139	10.3485	10.9296	10.2746	11.246	10.6989	11.7109	11.0625	10.1498	11.6124	12.5017	11.6693	10.8517	11.6771	10.6269	10.9377	11.0929	11.1105	11.6381	12.1067	11.9692	11.342	10.9838	10.7779	10.8756	11.3834	11.0289	11.5989	11.736	11.8001	11.8831	12.3664	11.6606	-0.628	0.075928	-0.883	0.008181	-0.127	0.727209	-0.756	0.188442
200678_x_at	GRN	11.2388	11.8025	11.4977	9.7349	10.3922	8.96003	10.9297	9.85441	9.05398	10.2725	10.1797	10.0312	11.0017	10.3115	10.383	8.84087	10.4923	11.6225	10.8302	11.2064	11.6553	9.79513	11.0132	11.5669	9.19208	10.0223	9.92323	10.1593	9.27752	12.5116	11.5752	11.1539	10.2736	11.7381	11.206	10.7943	10.9118	10.5555	10.5455	10.1602	0.892	0.14509	0.014	0.988423	-0.582	0.503001	0.596	0.853593
200679_x_at	HMGB1	11.7294	11.2609	11.5146	12.4611	11.0841	10.3098	11.4216	11.3486	10.7676	10.6161	10.9842	10.8042	9.95953	10.6372	11.0111	8.94929	8.93619	8.32943	8.60143	8.96563	10.9842	11.6326	10.9714	10.8795	10.4969	9.59834	9.97869	8.45262	9.90771	10.8062	11.268	10.9395	11.2569	10.9337	11.0205	11.2644	9.15672	9.70775	9.58002	9.78806	0.912	0.227833	0.699	0.428931	-0.485	0.525591	1.184	0.368808
200680_x_at	HMGB1	12.6602	12.2383	12.3829	13.3921	12.0452	11.6356	12.7328	12.548	12.1443	12.0791	12.1676	12.1957	11.9105	12.3585	12.3684	11.0284	11.5511	11.048	10.8908	11.4681	12.1736	12.885	12.3202	12.434	11.7857	10.8991	11.1823	10.4182	11.4322	12.333	12.4019	12.321	12.3338	12.189	12.2067	12.4308	11.278	11.0794	11.3165	11.169	0.976	0.008519	0.665	0.095474	-0.171	0.67219	0.836	0.192375
200681_at	GLO1	13.0357	11.7068	11.4022	11.7816	12.3538	11.5177	11.6894	11.0558	11.798	11.3083	10.6918	12.5108	10.6488	12.7983	11.211	10.6471	10.8229	9.74744	11.3503	11.2733	11.0003	11.2274	10.6893	10.1504	11.1666	10.589	10.7912	10.6291	10.8494	10.3126	10.2123	10.2199	10.2452	10.3986	10.5659	8.60977	10.6231	10.6195	10.4438	10.8652	0.504	0.487427	1.077	0.033975	0.981	0.126124	0.096	0.974845
200682_s_at	UBE2L3	10.7204	10.1574	11.0975	10.8794	10.7344	10.1101	10.1769	10.1608	10.1412	10.6544	10.272	10.6811	11.8054	10.1242	9.87602	9.17785	9.78018	9.67679	8.8638	8.67032	9.47241	9.32602	9.94243	9.79123	10.3314	10.4089	10.2515	10.008	10.0866	10.2482	10.0269	9.83777	9.23234	9.58468	9.29125	9.8773	9.76283	9.64239	9.65499	10.4074	-0.116	0.935601	0.233	0.788718	0.507	0.455715	-0.274	0.967603
200683_s_at	UBE2L3	8.363	9.38884	9.29354	8.10315	8.99959	7.66655	7.99928	7.5293	7.95322	8.72038	7.57516	8.5032	9.20426	8.75424	8.0192	6.52394	6.92196	7.51424	6.24841	6.99447	7.84493	7.77781	8.28517	7.91034	8.93243	9.28663	9.28214	9.54315	8.55745	8.4929	7.76261	7.57727	7.79282	7.60889	7.38581	9.09891	8.26788	8.63233	8.38545	8.57221	-1.097	0.02144	-0.568	0.346827	0.398	0.506979	-0.966	0.270409
200684_s_at	UBE2L3	6.59182	7.8165	7.70262	6.25157	7.32067	5.65686	6.25968	5.55408	6.16955	7.60829	5.87251	6.56229	7.93487	6.26339	5.65563	3.37354	3.84578	4.35385	2.80624	2.84614	5.72939	5.89086	6.65515	6.30262	6.96047	7.72939	7.70246	7.37364	6.27143	5.81853	5.835	5.64517	6.84818	6.01547	5.78514	7.29348	6.36259	7.12624	7.23939	5.85511	-1.334	0.15264	-0.902	0.434852	-0.152	0.874979	-0.75	0.963745
200685_at	SFRS11	5.59293	6.15838	5.347	4.80275	4.74426	6.61901	6.08488	5.16292	5.81222	7.33879	5.47577	4.13368	3.95827	5.24755	6.82848	6.22587	6.40538	5.81343	5.8735	6.84755	5.11655	4.55662	5.38936	4.60959	5.27764	5.0699	5.21734	5.03894	5.23114	4.56693	4.85071	5.09709	5.17402	4.8652	4.8891	3.88723	4.6247	4.98761	5.28909	5.09052	0.381	0.712296	0.773	0.183889	0.573	0.498	0.199	0.967603
200686_s_at	SFRS11	10.3338	11.1681	10.9878	10.8176	10.4929	11.6946	11.4951	11.125	11.5204	11.1529	10.1794	11.2453	9.76085	10.8157	11.3722	9.84604	11.0869	9.2479	10.0209	9.72077	11.15	10.9782	11.0575	10.2332	10.3096	9.08744	9.65714	9.21769	9.75321	10.6894	10.5667	11.1354	10.3375	10.1037	10.698	9.19645	10.2482	9.83272	10.3902	10.0766	1.123	0.004991	0.779	0.065419	0.159	0.715573	0.619	0.538407
200687_s_at	SF3B3	9.81165	9.29911	9.08895	8.02835	8.12673	7.9749	9.33758	8.86988	8.9051	7.95915	7.80645	8.50442	8.10783	8.39135	8.25428	7.82085	9.25658	7.83165	7.48218	8.76486	9.00989	9.42974	8.38328	7.77464	8.29821	8.75153	8.04664	9.43109	8.24273	8.63736	8.07938	8.43932	8.32596	8.06515	7.94053	9.84797	8.33586	8.2741	8.21957	8.66179	-0.04	0.975777	-0.154	0.831999	0.344	0.506979	-0.498	0.752185
200688_at	SF3B3	3.32422	3.73513	3.38044	3.65057	3.21171	3.474	3.35894	3.39537	4.27894	3.26046	3.70425	3.56794	3.63549	3.63442	3.74098	3.598	4.6648	3.6808	4.26781	4.57726	3.67922	3.67922	3.08222	3.48489	4.19585	4.51555	4.19053	5.2834	3.89506	3.48374	3.63592	3.59307	3.56303	3.82655	3.59702	6.86582	3.90414	3.64885	3.91313	4.09021	-0.754	0.070529	-0.822	0.044706	0.019	0.967968	-0.841	0.241379
200689_x_at	EEF1G	12.403	12.6791	12.5789	12.6297	12.2912	12.9027	12.6514	13.2227	13.3428	12.5331	12.2608	12.839	12.6445	12.4737	12.8765	12.475	12.8939	12.6842	11.9467	13.0268	12.8299	12.6508	12.7552	12.8079	13.1017	12.8841	12.6931	13.1023	12.7928	12.2947	12.5923	12.8207	12.9728	12.9429	13.0712	12.9237	12.79	12.6042	12.8635	13.1253	-0.247	0.284462	-0.194	0.47258	-0.212	0.49775	0.019	0.98342
200690_at	HSPA9B	5.51005	3.74911	5.09205	3.82143	3.76955	4.18243	3.8053	3.98756	3.92615	3.78205	4.5049	3.53214	4.06367	4.15608	4.23627	3.83433	3.60446	3.57988	3.63766	4.387	3.80581	3.78269	4.40345	3.76456	6.01198	3.81993	4.0312	3.81847	4.12484	4.08193	3.72926	3.75212	3.76916	3.75285	3.62734	3.65823	6.69908	6.4363	6.80722	4.29432	-0.321	0.769243	-1.539	0.001124	0.314	0.559952	-1.853	0.005047
200691_s_at	HSPA9B	10.7118	9.87789	10.4368	9.19995	10.0021	9.9156	9.75299	10.2416	8.6236	9.39241	10.4499	9.33685	9.21056	9.4976	9.4145	4.51593	7.79748	6.7262	8.15274	8.26054	10.0467	10.0169	10.236	9.29471	10.7524	9.007	9.52475	8.65692	10.1476	8.97777	9.27003	9.14962	9.63213	9.36875	8.98499	8.69176	10.7261	10.9398	10.7078	9.811	-0.414	0.859348	-0.972	0.34345	-0.078	0.933971	-0.894	0.83005
200692_s_at	HSPA9B	10.8398	9.6184	10.5719	9.07363	9.85959	9.69616	9.87938	10.333	8.782	9.21507	10.1028	9.49683	9.02655	9.41836	9.59368	7.89276	7.46976	7.7663	7.84634	8.86582	9.66592	9.63096	9.83515	8.94633	10.5975	8.79549	9.43387	8.5464	9.8237	9.08952	9.34636	9.17835	8.81561	8.987	8.48314	8.47316	10.0326	10.4052	10.0595	9.95312	-0.139	0.940346	-0.484	0.587697	0.339	0.57828	-0.823	0.563385
200693_at	YWHAQ /// MIB1	11.0582	11.2411	11.3931	11.3285	11.5564	11.3902	11.1384	11.7223	11.0877	11.4941	11.5076	11.9593	10.6832	10.9919	10.8877	11.3456	11.3707	10.525	10.2829	11.3847	10.8954	11.3011	10.7126	10.1234	11.0974	10.92	11.0813	10.7775	11.0587	10.6374	10.6989	10.8395	9.71596	10.6095	10.5382	10.87	10.4934	10.6403	10.6691	11.1857	0.134	0.870057	0.349	0.31081	0.64	0.055492	-0.291	0.870686
200694_s_at	DDX24	10.315	8.70419	8.89068	9.29705	8.8624	9.53964	9.13407	8.46555	9.23162	9.6652	9.24643	8.92526	9.53432	9.23586	9.22141	8.53232	9.81657	8.27693	6.68119	8.7207	9.08379	9.26731	9.00819	8.96746	9.05388	9.56436	9.41521	9.81061	8.81211	9.6963	8.68536	9.04123	9.49261	9.21664	9.04428	10.0301	10.045	9.53023	9.97107	9.21367	-0.278	0.753341	-0.705	0.101871	-0.043	0.925987	-0.662	0.465179
200695_at	PPP2R1A	8.55519	8.57208	8.49491	8.1735	8.58703	7.21625	8.54581	8.53577	8.54882	7.89173	8.57411	8.83049	8.52887	8.55273	6.2147	7.90172	6.56596	7.07831	7.64714	6.72732	8.56969	8.85191	8.37642	8.32246	9.37876	9.59672	8.97938	9.59597	9.1942	8.50683	8.22241	8.09818	8.56002	8.24617	8.36761	9.78387	8.57055	8.62992	8.55254	9.43603	-1.254	0.004456	-0.9	0.05145	-0.204	0.672262	-0.696	0.520556
200696_s_at	GSN	10.2128	10.2159	10.4557	9.68815	9.17248	10.3688	10.7082	9.18018	9.92537	10.5316	11.1842	9.94046	10.3973	9.90266	10.8722	11.058	11.1412	9.86795	12.1505	10.3187	11.007	10.772	11.038	10.1166	10.9948	11.2156	11.0535	11.3003	10.3896	9.42972	10.8876	11.5227	13.7224	11.5254	11.9146	10.9905	10.0461	10.477	10.612	10.3607	-0.605	0.30033	-0.111	0.885935	-1.528	0.003892	1.417	0.041395
200697_at	HK1	9.30191	8.94532	9.81737	8.64695	8.49	8.36634	8.77344	8.88594	8.56253	8.76934	9.04637	9.36904	9.33327	9.18126	8.49375	8.51451	8.08315	8.87234	8.79028	7.77131	9.62219	9.96702	8.52767	8.86042	10.4949	10.4083	10.255	10.9558	10.3513	9.53718	9.50483	9.14958	9.93854	9.70253	8.80389	9.54263	9.99865	10.1509	10.2892	10.6641	-1.592	3e-06	-1.228	0.000212	-0.519	0.285309	-0.709	0.232527
200698_at	KDELR2	10.7384	10.2057	10.6383	11.0128	10.256	10.4022	10.2143	10.6953	10.9615	10.8705	9.43485	11.0898	9.93805	10.2403	10.1397	8.68694	8.79465	8.32141	9.34176	9.82204	10.6187	11.1966	10.7911	9.00136	10.1124	10.1362	10.6103	9.66147	10.4871	8.49711	10.6965	10.7351	10.3212	10.6929	10.1975	10.6627	9.73889	10.1981	10.0164	9.43618	-0.125	0.941335	0.066	0.935614	-0.452	0.503001	0.518	0.892451
200699_at	KDELR2	10.6231	10.6221	10.2957	10.8228	10.1301	10.6412	10.1419	9.81704	10.5311	11.5755	10.0807	11.5094	10.2655	10.3677	10.6664	8.74676	9.37364	10.0237	10.2842	10.7423	10.976	11.2688	11.3489	9.75134	10.2317	10.2918	10.9816	11.2455	10.7724	9.20986	10.8815	11.0976	12.3272	11.1969	10.6412	11.2797	10.1966	10.9993	10.8054	9.82084	-0.312	0.751523	-0.228	0.797661	-0.836	0.156514	0.609	0.653393
200700_s_at	KDELR2	12.3866	11.5842	11.73	12.4581	11.8765	12.1073	11.8321	11.9495	12.1286	12.1159	11.1334	12.3879	11.8474	11.7201	11.6552	10.7011	10.3642	8.77056	10.1049	11.1569	11.5379	12.9951	12.3455	11.1593	11.772	12.0936	11.8936	11.6854	11.9845	10.176	11.9307	12.0317	10.9532	11.9218	11.5303	12.145	11.3804	10.748	11.1175	11.2196	-0.357	0.780192	0.207	0.830301	-0.145	0.811936	0.351	0.967603
200701_at	NPC2	11.9299	11.6413	11.4938	11.6213	11.4285	10.2195	11.8122	10.7868	11.4358	10.1682	10.894	10.3172	12.0973	11.2883	11.9677	8.6612	11.2015	11.5621	10.729	11.4004	12.3224	10.667	11.6384	12.4872	10.5223	11.3757	11.4127	11.0406	10.6648	11.7587	11.7416	11.6761	10.8564	11.8198	11.6547	11.4754	11.8144	11.7951	11.4862	11.063	0.258	0.853653	-0.266	0.793281	-0.289	0.588068	0.023	0.992412
200702_s_at	DDX24	7.92515	5.6879	6.5011	6.56826	6.49065	3.82732	6.52141	5.51407	6.59768	6.98778	5.72483	6.09007	6.67653	6.38341	3.30731	6.60459	3.5586	5.5699	4.86442	4.78115	5.88053	6.51362	6.43576	6.67189	6.49195	6.69801	6.30731	4.15576	5.65255	7.94414	7.55203	7.02442	7.9392	7.03155	7.3286	8.93354	8.54815	8.15152	8.12223	7.09099	0.124	0.957182	-2.184	0.00213	-1.39	0.136512	-0.794	0.833772
200703_at	DNCL1	11.895	11.5044	11.7925	12.0695	11.7433	11.3201	11.8003	11.6012	11.4474	11.6349	11.3916	10.6531	11.9096	11.529	11.5108	10.5889	11.7187	11.3567	11.2416	11.2399	11.0668	11.4004	11.3701	11.2553	11.3775	11.7928	11.936	11.707	11.4527	10.9233	11.397	11.3467	11.0685	11.4385	10.9496	11.8179	11.5352	11.4895	11.4474	11.2895	-0.215	0.529076	-0.077	0.840672	0.199	0.503001	-0.276	0.740166
200704_at	LITAF	8.87719	9.80877	7.85616	9.28386	9.57538	10.1748	9.43506	9.31088	9.01421	9.24688	9.20157	9.78488	9.50617	11.0701	9.9719	9.05664	8.81092	9.49852	8.28366	9.10974	10.0373	9.5757	10.2747	10.9172	8.57255	8.49185	8.76939	8.51481	8.31869	10.5299	9.53352	9.53563	9.51808	9.43797	9.84227	10.6804	9.35149	9.14701	8.491	9.27288	0.995	0.031275	0.14	0.855889	-0.045	0.932417	0.185	0.967603
200705_s_at	EEF1B2	12.3398	11.8958	11.8081	12.0837	12.3738	12.7475	11.6008	12.4119	12.0037	11.5098	11.5595	12.0936	12.0628	11.9214	12.2327	12.5843	11.666	12.0147	11.5974	12.0025	11.3757	12.1298	12.0037	12.0927	12.5176	12.461	12.0239	11.9263	12.279	11.5709	12.3919	12.2507	12.3856	12.1487	12.406	11.9285	12.0848	12.0361	12.0259	12.6874	-0.254	0.376698	-0.165	0.687943	-0.329	0.309673	0.164	0.967603
200706_s_at	LITAF	7.57362	8.59144	6.54617	8.30458	8.53554	8.18395	8.00722	8.10882	7.73654	8.23213	8.27317	8.85007	8.82401	9.9122	8.78213	5.33217	4.10001	7.66747	7.23516	6.70726	8.64533	8.52853	8.90898	9.8858	7.58114	5.7377	7.41485	5.16729	6.07218	9.18959	8.20042	8.20319	7.6608	7.7542	8.22829	9.59923	8.12114	7.94339	7.41308	7.89989	1.632	0.043222	-0.169	0.895348	0.017	0.985747	-0.186	0.968892
200707_at	PRKCSH	8.13823	9.00392	8.46765	6.53104	7.40363	6.2936	7.75827	9.00037	7.44187	9.17264	6.97222	8.31777	7.43174	8.68211	5.70058	7.07995	5.57436	6.53982	6.15498	6.57555	9.47025	8.69136	9.65518	8.03487	8.97758	9.67853	8.54282	8.47883	9.36315	7.78941	7.93728	8.38388	9.20928	8.37273	8.6388	10.6994	9.1766	9.60842	9.58719	9.21621	-1.333	0.066426	-1.982	0.003981	-0.833	0.472896	-1.149	0.46279
200708_at	GOT2	8.95515	7.74985	8.38162	7.25155	7.16432	6.67705	7.28098	8.02305	7.17526	6.83294	6.95947	7.13673	7.23155	6.64881	6.49053	6.56843	6.34243	6.33479	6.33984	6.44417	7.19539	7.77522	7.38447	6.64204	7.17756	7.54948	7.25673	8.70747	6.97488	7.05924	7.18688	6.9845	7.69067	7.64566	6.70474	9.14846	6.95431	7.56376	7.32984	7.64901	-0.411	0.575154	-0.607	0.267178	-0.121	0.812772	-0.487	0.857131
200709_at	FKBP1A	11.0219	10.5105	10.5143	9.71115	10.2125	10.092	10.1033	10.9611	9.71647	10.8648	10.5472	9.81879	10.1573	10.5071	10.8865	10.1535	10.7954	10.225	10.3792	9.4836	11.1034	10.6636	10.3543	9.98763	11.3299	11.2088	10.8263	11.1914	11.5092	10.8229	10.0854	10.1066	10.7317	10.005	9.17373	11.066	10.276	10.4866	10.2745	10.5923	-0.829	0.004551	-0.155	0.795871	0.363	0.461636	-0.519	0.410421
200710_at	ACADVL	7.93724	7.61064	7.31879	7.55328	5.98799	6.68813	6.58136	6.95364	6.16692	8.07263	8.04383	6.38909	7.0376	6.3808	7.33315	2.61742	7.87123	3.68912	5.92273	2.76736	8.13753	8.06184	7.61532	7.22131	8.19974	8.20951	7.83672	8.60153	7.78146	7.38184	8.59331	8.25927	9.1042	8.38263	8.59555	8.98669	7.74225	6.66357	8.02677	8.39883	-1.432	0.146495	-1.27	0.220345	-1.893	0.088976	0.623	0.967603
200711_s_at	SKP1A	8.34167	8.27225	8.42937	7.78491	7.98391	8.73452	8.26215	8.58082	8.03766	7.99341	9.26857	7.76351	8.46266	8.28368	8.63917	6.02241	6.13004	7.49007	7.78074	6.68785	7.96635	7.73068	8.69765	8.85662	8.79044	9.07232	9.69553	9.01804	8.96457	8.38371	8.7533	8.6577	8.75113	8.89809	9.26445	6.6757	9.45643	9.43819	9.67743	9.10766	-1.085	0.046041	-0.848	0.147828	-0.842	0.271234	-0.006	0.997449
200712_s_at	MAPRE1	9.52758	9.47959	9.09872	9.58883	9.41362	8.00112	9.11232	9.24838	9.05014	8.19401	8.19163	9.81608	8.20626	9.14164	8.69923	6.92085	7.43097	7.87624	8.68561	4.98556	7.25512	8.08193	8.66715	8.72306	8.93481	8.88357	9.09192	7.00511	8.40747	9.45518	8.49657	7.9335	5.35294	7.42409	7.91484	9.20727	7.59443	7.96868	7.30474	8.96464	0.049	0.982301	0.306	0.819204	1.09	0.299216	-0.784	0.837619
200713_s_at	MAPRE1	10.4408	10.5631	9.96004	10.5286	10.1587	9.84228	10.3591	10.4801	10.0967	9.68761	10.0749	10.4798	9.86416	10.2901	10.0715	9.10537	9.47721	9.64491	9.88347	8.0633	9.69273	9.76505	9.96705	10.0216	10.0346	9.83421	10.1818	9.96026	10.004	10.5193	9.52136	9.21258	9.41144	9.36482	9.3064	10.6944	10.0249	9.79562	9.79765	9.85115	-0.041	0.969249	-0.071	0.891581	0.598	0.151248	-0.669	0.243728
200714_x_at	OS9	9.69764	11.3915	9.87227	10.1625	9.30191	9.91022	10.2057	9.5119	9.57054	9.76872	10.2728	9.95276	9.65436	10.4353	10.2347	9.64511	10.6025	9.76254	11.2368	9.75988	10.2632	10.5641	13.018	10.0269	9.82088	10.0577	9.98992	10.5628	9.98659	10.3856	10.0354	10.2841	11.4151	10.6845	10.6051	11.1286	10.4322	10.5264	10.5462	9.72892	0.125	0.938651	-0.264	0.788718	-0.397	0.505146	0.132	0.967635
200715_x_at	RPL13A	12.394	12.0459	11.9023	12.3943	11.5941	12.5129	11.6997	11.6395	12.8279	10.8824	11.6879	11.7688	12.0825	11.0683	12.1323	11.4219	12.0458	12.099	11.8585	11.8869	11.1398	11.5822	11.4983	12.1601	12.4096	12.7038	12.2114	12.6073	12.122	11.313	12.0099	12.2938	13.0194	12.5288	12.669	12.0321	12.292	12.2644	12.5607	12.465	-0.585	0.046328	-0.497	0.105868	-0.679	0.046679	0.181	0.967603
200716_x_at	RPL13A	13.7277	13.7476	14.0005	14.3295	13.7956	14.18	13.7413	13.8514	14.5587	13.3954	13.825	14.1264	14.0431	13.7497	14.1156	14.1686	13.8399	13.9655	14.0339	13.5516	13.4769	13.7522	14.0963	14.2292	14.0991	14.0857	14.0387	14.2894	14.0286	13.4075	13.9711	14.1005	14.2128	14.1799	14.4415	14.3859	13.9756	13.9483	14.0777	14.1672	-0.2	0.391673	-0.203	0.375848	-0.273	0.287388	0.07	0.967603
200717_x_at	RPL7	14.0389	14.17	13.9326	13.9346	13.9837	14.0476	13.7176	14.1101	14.132	14.189	13.9284	13.9366	14.359	13.9032	13.9836	13.9239	13.9935	13.8522	13.824	14.1339	13.7607	14.0975	13.9081	13.8048	13.866	13.3956	13.7424	13.392	13.7753	13.8344	13.906	13.7429	13.8503	13.9463	13.869	13.135	13.787	13.6262	13.7205	13.8652	0.346	0.004473	0.353	0.003739	0.117	0.503001	0.236	0.323686
200718_s_at	SKP1A	11.9553	11.7337	12.1992	11.5078	11.4435	11.8076	12.1755	12.2024	11.5702	11.8727	12.4126	11.5913	11.8799	11.9118	11.951	10.2839	10.4119	10.8419	11.047	10.4414	11.504	11.6869	11.8263	11.6551	12.0531	12.2536	12.2761	11.9281	12.1754	11.5334	12.0876	11.993	11.6725	12.0039	11.9929	11.0618	12.2732	12.2033	12.1547	12.2663	-0.559	0.13874	-0.414	0.342892	-0.372	0.503001	-0.042	0.980872
200719_at	SKP1A	2.51938	3.46043	3.35126	2.63974	2.34625	2.72642	3.45858	3.8925	3.18619	3.24513	5.10178	3.02446	2.64371	2.61011	2.66886	2.69982	2.58764	2.5823	2.68878	2.71466	2.6824	3.14636	4.50515	4.05329	2.76818	2.93471	2.65771	2.71674	2.70396	3.97571	2.60776	3.89029	2.92864	3.77742	4.62138	2.4757	3.87363	3.45123	4.719	2.69579	0.384	0.66278	-0.303	0.766091	-0.425	0.503001	0.122	0.967635
200720_s_at	ACTR1A	9.37975	9.06655	8.80427	8.28781	8.63401	8.16722	8.11399	9.08431	8.11623	7.7634	7.92931	8.74486	8.09399	8.02355	7.89889	3.69335	4.01863	6.82681	7.15659	5.2377	8.01	8.48018	8.21962	8.22081	9.06982	9.70759	9.1951	9.27824	8.83651	7.79763	8.85411	8.64454	8.0392	8.98522	8.72614	8.50479	8.0383	7.99411	8.098	8.7211	-1.467	0.087738	-0.52	0.760086	-0.899	0.499654	0.379	0.967603
200721_s_at	ACTR1A	8.0274	8.71275	7.79242	7.79816	7.6162	7.34607	7.82469	8.0048	7.32506	7.79808	7.9117	8.14682	7.44388	7.32788	7.83937	5.60603	7.07293	7.12168	6.86041	7.46875	7.73883	8.39351	7.62563	7.42235	8.33677	8.67391	8.32762	10.0017	8.15512	7.89581	7.97596	8.51818	9.04969	8.74981	7.93886	8.57079	8.40228	8.60563	9.01336	8.43757	-1.094	0.00461	-1.001	0.010163	-0.842	0.081651	-0.159	0.967603
200722_s_at	M11S1	10.2998	10.08	9.87601	9.57772	9.68925	8.84908	10.0335	9.65412	10.0773	9.35706	9.07448	10.0978	8.58552	8.86998	9.3087	8.40697	8.07194	7.7518	8.26674	8.30126	9.20405	9.38811	9.15523	9.26633	9.91859	9.51774	9.47311	7.87357	9.75209	9.55321	9.25545	9.29756	7.69968	9.0706	9.02645	8.41713	8.24897	8.70589	8.50396	9.7064	-0.075	0.960336	0.515	0.432299	0.362	0.5243	0.153	0.967603
200723_s_at	M11S1	11.0226	10.799	10.6226	10.5368	10.6099	9.77281	10.7811	10.4593	10.7729	10.1663	9.99708	10.6298	9.83931	9.95363	10.4208	8.12145	9.53409	9.2271	9.23297	8.31296	10.0931	10.0777	10.2151	10.0416	10.6521	10.3155	10.2717	9.0045	10.4646	10.3538	10.2128	10.1743	9.39196	10.1937	10.0552	8.92003	9.92326	9.81519	9.95503	10.3665	-0.078	0.957541	0.268	0.785353	0.058	0.913038	0.21	0.967603
200724_at	RPL10	2.31855	2.34957	2.35712	2.4647	2.40257	2.37291	2.37431	2.39872	2.3961	2.3876	2.44931	2.2778	2.37518	2.35639	2.36381	2.53877	2.43025	2.40345	2.4436	2.63912	2.41384	2.38505	2.27013	2.38106	2.59183	2.47902	2.40257	2.45005	3.40193	2.38446	2.43708	2.41427	2.40257	2.40513	2.63418	2.42334	2.4194	2.53295	2.38129	2.98778	-0.268	0.034853	-0.152	0.335762	-0.061	0.649894	-0.09	0.967603
200725_x_at	RPL10	13.0412	12.8215	12.4716	12.8343	13.0329	13.4649	12.937	12.9561	13.3649	12.9829	12.8563	12.7701	12.939	12.8035	12.9515	13.451	12.816	13.4531	12.4881	12.5764	12.9168	13.0476	12.7502	13.1734	13.2208	13.2715	12.997	13.4599	13.123	12.727	12.951	13.0346	13.3673	13.0624	13.3104	13.2648	13.0639	12.8979	13.0891	13.2296	-0.269	0.151532	-0.164	0.516441	-0.2	0.478456	0.036	0.971361
200726_at	PPP1CC	9.80236	10.1951	10.8022	10.1476	9.44332	10.2065	10.5203	9.82164	10.4861	9.74759	9.0232	9.51147	9.66171	9.4947	10.4954	9.21773	9.4633	9.673	9.47113	9.1388	8.90924	9.603	9.36959	9.63643	9.02482	8.69342	9.03108	8.42092	8.77522	9.58221	9.98717	9.8827	9.1932	9.98199	9.70545	9.32706	8.13449	8.46627	8.76939	8.91077	0.948	0.001984	1.015	0.000948	-0.013	0.971849	1.029	0.020921
200727_s_at	ACTR2	6.8972	7.87947	9.23167	8.93476	8.14507	2.76843	9.38756	9.31594	8.67927	9.25962	8.3913	9.02267	7.95128	8.71921	6.79804	2.48192	2.7941	2.79496	3.63013	3.21299	9.52079	9.46162	9.04154	9.02699	8.94997	8.44364	7.43531	2.45041	9.13402	8.94453	9.42721	8.08112	7.3081	7.99966	8.13472	6.67119	7.01398	8.72572	7.39629	8.78983	0.009	0.99871	-0.428	0.8722	-0.899	0.608658	0.471	0.967603
200728_at	ACTR2	11.7357	11.49	11.53	11.275	11.6158	10.4269	11.0456	10.3188	10.6918	11.1311	10.7632	10.6783	10.5672	10.9381	11.4469	9.39432	10.1387	10.4972	10.7563	9.77762	11.1263	11.2254	11.0577	11.3707	11.0642	9.92484	10.8436	8.8205	10.9603	11.5643	10.947	10.6366	10.2288	10.4711	10.2648	9.35331	10.6823	10.947	10.8322	11.0628	0.58	0.26467	0.327	0.687871	0.393	0.503001	-0.066	0.977867
200729_s_at	ACTR2	10.9254	10.7446	10.8225	10.4351	10.8077	9.0407	10.2172	9.80887	10.2071	10.5158	9.76909	10.4543	9.78227	10.2681	10.4836	8.77423	8.4221	9.14637	9.61976	9.34686	10.0262	10.4075	9.93069	10.0599	10.1918	9.31172	10.0613	7.37091	9.87307	10.1199	10.2042	9.8233	7.34793	9.6568	9.43423	7.97755	9.28207	9.74649	9.31888	9.34542	0.644	0.36097	0.871	0.146422	0.712	0.416568	0.159	0.967603
200730_s_at	PTP4A1	8.6074	7.08312	9.1341	8.30579	9.80628	7.16547	7.33189	8.24216	7.52102	8.64634	5.41189	10.2128	7.7374	7.0419	8.0128	3.75609	4.18176	4.61449	5.51116	5.57856	7.52003	8.49625	7.603	7.25252	9.53272	8.43332	9.0974	4.51966	8.45243	7.28437	7.62471	7.61994	4.5813	7.45709	6.76834	8.42475	6.73529	8.48019	7.53152	7.21944	-0.725	0.771364	-0.396	0.833849	0.472	0.686617	-0.868	0.967603
200731_s_at	PTP4A1	8.17412	7.28396	8.91068	7.37024	8.99866	8.28378	7.61547	7.83186	8.06488	9.28539	7.82183	9.97627	7.5828	7.53636	7.43818	5.34411	4.92131	5.72028	7.54091	7.02926	7.77726	7.45856	7.73521	7.39725	9.0907	7.57732	8.30193	6.56091	8.35897	8.07925	7.46734	7.39987	6.55947	7.4975	7.06095	8.33019	8.0534	8.74845	8.27425	8.30059	-0.331	0.865898	-0.694	0.462584	0.45	0.552736	-1.144	0.431616
200732_s_at	PTP4A1	8.46563	7.84837	9.56959	7.92598	9.71367	9.67288	8.01013	8.23358	8.87194	9.8999	8.79776	10.3573	8.6695	8.61999	8.62818	8.74364	5.94545	7.38342	7.72311	7.86023	8.6876	8.43036	8.55421	8.67875	9.87503	8.53264	9.21866	8.84254	9.24556	8.85762	8.30194	8.46748	8.20423	8.67968	8.27649	8.91092	9.93394	9.7511	9.65042	9.36945	-0.577	0.429395	-0.957	0.08871	0.18	0.755851	-1.137	0.226219
200733_s_at	PTP4A1	8.52939	6.81944	9.0654	8.47104	9.17339	8.44527	7.63018	8.53404	8.20566	8.51041	7.1374	9.97852	8.02835	7.73849	7.83719	6.17586	6.90634	7.3717	7.63317	7.54343	7.12489	8.1121	7.55233	7.59189	8.37477	7.9477	8.86159	7.87568	8.05214	8.1138	8.07697	7.6421	6.7396	7.59691	6.76129	7.9477	8.82628	8.68097	8.58451	7.6013	-0.293	0.827973	-0.399	0.659812	0.566	0.497933	-0.965	0.326171
200734_s_at	ARF3	10.7631	9.78959	9.76483	10.2019	8.33068	8.68793	8.82126	9.89911	7.68753	9.59247	10.5079	8.61617	9.81931	9.73246	7.87951	6.62023	8.51679	8.99794	8.31846	7.97645	8.85912	9.75302	9.31166	9.16157	9.16168	9.95038	9.52556	10.0217	9.56974	9.14593	9.03559	9.16961	10.0536	9.24317	8.86166	10.327	9.23424	9.09597	9.09407	9.09381	-0.576	0.48368	-0.299	0.795871	-0.203	0.742962	-0.096	0.976787
200735_x_at	NACA	13.5286	13.6318	13.4445	13.3337	13.183	13.7623	13.1668	13.1794	13.6887	13.1544	13.1994	13.5658	13.1955	13.1597	13.3287	12.332	11.9991	11.9911	12.4725	12.0016	12.9884	13.4083	12.9102	13.2692	13.4723	12.8976	12.813	12.4352	13.1841	13.4355	13.155	12.902	13.0562	12.9762	13.1227	12.2692	13.0205	12.9609	12.8944	13.3555	0.133	0.897375	0.193	0.778889	0.051	0.892612	0.142	0.967603
200736_s_at	GPX1	11.0666	10.4877	11.1039	10.621	10.5841	9.3575	10.349	10.7891	10.2818	9.89034	10.4578	10.5286	11.6888	9.77412	11.0285	8.77736	10.5101	11.251	9.70548	11.0199	11.1223	10.3345	10.8841	12.2492	10.7174	11.3757	11.1347	11.3051	10.5502	11.3701	11.3535	10.822	10.7566	11.2291	11.548	10.8198	10.5429	11.2627	11.078	10.9221	-0.407	0.549621	-0.316	0.712248	-0.533	0.463752	0.217	0.967603
200737_at	PGK1	10.9423	8.61724	10.9139	9.60529	9.77521	11.233	10.4218	9.56281	8.58275	10.4317	10.6664	10.3271	9.81369	11.2482	9.8115	9.77008	9.75929	9.58788	9.61729	9.9845	9.86693	11.3962	9.34584	8.81563	9.0082	9.58828	9.51453	9.74726	10.4624	9.28217	9.29191	8.71342	7.76479	8.9633	8.19323	9.77008	10.2969	10.0111	9.63292	10.8632	0.311	0.794052	-0.14	0.865001	1.39	0.013013	-1.53	0.031636
200738_s_at	PGK1	12.4149	10.67	12.3312	10.8189	11.2415	12.2989	11.7436	11.3268	10.522	12.1462	12.0329	11.9612	11.473	12.5046	11.1475	10.4417	10.4016	10.6698	10.4031	11.143	11.3562	12.5383	11.0003	10.9154	10.762	11.3087	11.1341	11.1382	11.7851	10.9616	11.1035	10.6194	10.1674	10.8994	10.3481	11.1866	11.8602	11.6495	11.4727	11.6669	0.153	0.91426	-0.189	0.816881	0.751	0.190093	-0.94	0.2016
200739_s_at	SUMO3	7.41984	7.80189	8.20728	8.93061	8.30281	7.19609	7.77951	7.39116	8.98602	8.35387	7.72659	8.99641	7.68763	7.81061	7.72448	5.11387	4.84068	5.4974	4.9657	5.94097	9.50573	8.04987	7.80137	8.2117	7.90563	8.88661	8.41612	8.02276	8.202	7.83501	7.26719	6.88792	6.77911	7.05448	7.02516	7.86316	6.68039	7.21145	7.66547	7.78689	-0.764	0.464157	0.082	0.944699	0.52	0.538629	-0.439	0.967603
200740_s_at	SUMO3	9.82713	10.2059	10.4384	11.0148	10.6262	10.1288	10.3446	9.756	11.1963	10.895	9.75989	10.6902	9.89464	10.4562	10.1898	9.13282	9.58707	10.064	9.38665	9.57998	11.2213	10.8458	10.097	10.59	10.4619	11.0824	10.6622	10.8241	10.1677	10.537	10.1304	10.233	9.99624	9.99196	10.1434	11.0332	10.1224	10.0452	10.4635	10.2591	-0.381	0.401952	-0.126	0.832624	0.16	0.662538	-0.286	0.967603
200741_s_at	RPS27	13.4995	13.6937	13.4644	14.1245	13.651	13.8602	14.1751	14.029	14.2727	13.7517	13.5647	13.914	13.9971	13.5774	13.7869	13.962	14.3454	14.029	14.1292	14.0222	13.5995	13.3959	13.7298	13.6995	13.5889	13.4678	13.4298	13.5084	13.4176	13.4981	13.6213	13.765	13.7244	13.6361	13.769	14.1928	13.6827	13.5327	13.5865	13.556	0.348	0.041932	0.121	0.713404	0.128	0.522015	-0.007	0.992736
200742_s_at	TPP1	8.74894	9.8579	8.83985	4.55001	7.41621	6.56985	7.80672	8.53446	7.29218	8.35582	7.37855	7.95373	8.90983	8.56198	8.55976	2.7315	8.16488	8.58382	6.10348	4.91667	9.15866	8.36002	8.57011	9.98079	7.55898	8.31449	7.96723	7.22665	7.83096	10.6909	8.60293	8.58535	7.16733	8.49492	8.34296	8.85202	9.09653	8.43075	8.11787	8.2246	0.084	0.97792	-0.68	0.742077	-0.375	0.732229	-0.306	0.967603
200743_s_at	TPP1	9.71163	10.7722	10.2273	6.53131	8.79833	8.68288	8.92374	9.27895	8.25392	9.58277	8.95279	9.17496	9.77451	9.5851	10.2911	8.70548	10.6179	10.5541	9.24116	9.46852	9.71252	9.39556	9.65039	11.028	8.353	8.75813	9.06124	9.06824	8.54792	11.6346	9.8082	9.76227	9.21861	9.78078	9.50933	10.3018	10.258	9.47383	9.44735	9.5015	0.784	0.270224	-0.255	0.819204	-0.074	0.914308	-0.181	0.967603
200744_s_at	GNB1	9.72571	9.77889	10.043	10.1865	10.0166	7.58824	9.56486	11.0365	9.35078	9.87343	8.6301	10.2367	9.71555	9.3193	9.16589	6.55724	7.82841	8.10076	8.31351	8.6033	9.79216	9.97163	9.13747	9.40604	9.70871	9.65048	9.14527	8.71421	9.48243	9.31453	9.21609	8.59349	7.17705	8.42916	7.92702	8.5832	8.06924	8.64133	8.35269	9.61406	-0.09	0.962567	0.598	0.494769	0.982	0.250745	-0.384	0.967603
200745_s_at	GNB1	9.776	10.1906	10.5662	9.66839	10.0156	7.84961	9.86619	11.1201	9.85424	11.1011	10.3597	10.5028	10.2608	10.0247	9.78743	8.68564	7.75716	8.76	9.11248	9.33365	10.5223	10.3865	10.2559	10.2199	10.6012	10.4657	9.79018	9.03129	10.6371	10.6129	9.91822	9.60671	9.72926	9.63336	9.6357	9.58217	10.5658	10.7122	10.1468	10.368	-0.241	0.877286	-0.411	0.661307	0.159	0.782345	-0.57	0.840088
200746_s_at	GNB1	10.4418	10.9858	11.0051	10.5235	10.7568	9.42641	10.4953	11.3745	10.6185	11.4362	10.644	10.9452	10.5688	10.8977	10.7298	9.18628	9.74127	10.2981	10.2697	10.5147	11.0685	10.9717	10.7312	10.8365	10.8145	10.7568	10.8392	10.6133	10.8516	10.7609	10.4575	10.5376	10.7357	10.6141	10.5174	10.5568	10.7378	11.0299	10.743	10.9948	-0.166	0.845631	-0.203	0.741717	0.037	0.916663	-0.24	0.967603
200747_s_at	NUMA1	5.97657	7.0675	6.79999	5.06621	4.52291	7.29305	7.10238	7.89443	6.74887	7.40459	6.69825	7.3933	6.97581	7.34762	7.00824	7.04885	7.79593	7.3725	7.5096	5.23103	8.52486	6.74076	7.29305	7.16695	7.1668	7.24588	6.64672	8.05339	5.47818	7.49852	6.98157	8.00688	8.34836	7.63906	8.41134	8.72413	7.53143	7.63285	7.99456	7.48317	0.021	0.991386	-0.934	0.139557	-0.938	0.250745	0.004	0.998534
200748_s_at	FTH1	12.8825	13.0396	13.0747	12.5516	12.8997	12.5015	12.3087	13.3656	12.8719	12.8082	13.3487	12.9051	13.2123	13.3519	13.268	11.2711	12.7961	12.825	11.9613	11.3357	13.7982	12.1591	13.3927	13.4396	14.7584	14.2821	14.2813	13.8266	14.3558	13.6226	12.6356	12.1177	11.0101	11.6538	12.1038	13.3111	14.5036	14.6431	14.7873	14.5935	-1.461	0.000384	-1.528	0.000226	0.935	0.06393	-2.464	2.1e-05
200749_at	RAN /// LOC391717	9.01278	8.35812	9.72419	8.19523	9.29236	9.35979	8.4821	7.26724	8.88013	8.88288	8.76323	8.86953	8.14365	9.46489	8.62117	5.95024	6.61262	7.27219	7.41689	6.94503	7.86794	9.02209	8.82141	8.11025	9.37657	8.41901	8.69954	8.92059	8.67268	8.46184	7.97643	8.00589	7.73975	7.75622	8.07692	7.09955	8.4765	8.5226	8.70314	8.72362	-0.506	0.574496	0.007	0.993883	0.401	0.536445	-0.394	0.967603
200750_s_at	RAN	12.3798	11.6736	12.33	11.1274	11.9407	11.6827	11.9905	11.9109	11.8794	11.3274	11.1947	12.0057	11.2933	11.4239	11.3597	10.9556	10.828	9.74806	10.9553	10.5703	11.0366	12.2027	11.053	10.5101	11.6236	11.292	10.9992	11.1139	11.317	10.8984	11.1617	10.9785	9.89314	10.6269	10.2409	11.772	10.7212	10.7317	10.4669	11.386	0.102	0.939826	0.356	0.577775	0.791	0.122095	-0.435	0.840775
200751_s_at	HNRPC	11.5205	11.0063	11.5873	11.6128	11.7316	9.88524	10.8274	10.7742	11.2284	10.5429	10.3642	11.6442	10.0639	11.0994	9.26823	9.3091	7.73436	9.20257	9.30364	9.35011	10.8167	10.9006	11.0636	10.4074	11.49	10.8506	10.2292	9.62112	10.4446	10.168	10.8943	10.3065	7.67157	9.95265	10.3182	10.8778	7.80256	9.25559	9.43738	10.8798	-0.071	0.975479	0.806	0.389793	0.628	0.503001	0.178	0.967635
200752_s_at	CAPN1	4.66131	4.61377	4.54193	3.144	3.0384	3.89576	3.50541	4.72342	4.20414	4.3171	4.57172	4.31305	3.9208	4.53695	3.099	2.55301	3.56819	4.46625	4.55552	3.4702	5.01097	4.61685	4.65512	4.52981	4.84005	6.75419	5.9439	6.74683	5.67949	4.74131	4.72196	4.83481	5.27568	5.17889	5.16723	5.3151	5.15096	5.33027	5.46999	5.64038	-1.863	1.2e-05	-1.251	0.002572	-0.906	0.080639	-0.346	0.967603
200753_x_at	SFRS2	7.9883	8.02746	8.35926	7.83691	8.19236	7.79466	8.40887	8.39731	7.01996	7.62807	6.53989	7.92577	7.19681	7.31274	7.50148	6.8114	6.78976	7.43369	7.5786	6.57979	7.01736	8.72064	7.71119	7.10459	7.23525	7.10777	7.03328	6.36836	6.538	7.08468	7.63782	8.03664	6.03949	7.37751	7.06639	7.73397	6.17548	6.14611	6.56404	7.1672	0.702	0.127462	0.801	0.070042	0.327	0.518273	0.474	0.820771
200754_x_at	SFRS2	11.047	11.3837	11.1207	10.8638	11.2572	11.3212	11.6084	11.5567	10.0582	10.8059	10.3952	10.6822	10.4208	10.4855	11.3418	9.9699	11.1323	10.2918	10.8259	10.4075	10.7116	11.7413	11.1935	10.5521	10.3188	10.2991	10.4114	11.1848	10.1605	10.9811	10.7921	11.0113	10.1243	10.5304	10.4178	10.8454	10.2485	9.72369	10.255	10.4195	0.411	0.277922	0.588	0.073075	0.311	0.503001	0.277	0.966796
200755_s_at	CALU	10.2686	10.1197	10.3354	9.82114	9.73325	8.60203	10.3764	9.47954	9.89952	10.2907	9.20796	10.3362	8.95774	10.4567	8.75265	6.96777	6.25832	6.90903	8.24428	8.41658	9.91663	10.354	10.3545	8.83325	10.3351	9.51482	10.0394	8.20767	10.4438	8.02921	9.01231	8.5137	8.20613	8.75816	8.2302	9.52565	9.39973	9.89862	9.78726	9.78231	-0.471	0.780192	-0.442	0.773745	0.693	0.503001	-1.135	0.507435
200756_x_at	CALU	10.3993	10.1235	10.1469	9.47715	10.3076	8.49012	10.0994	9.24102	9.55199	9.48492	8.51197	10.4463	8.55553	10.227	8.39527	9.01045	6.59975	8.39385	8.78876	8.65559	9.67382	10.3006	10.1306	8.91981	10.5675	9.61778	10.2921	7.11478	10.455	8.1319	8.93463	8.05342	7.37779	8.34029	7.93165	9.82022	8.0727	9.2847	8.7364	9.75774	-0.327	0.863903	0.148	0.891219	1.155	0.19385	-1.007	0.538407
200757_s_at	CALU	11.5508	11.4606	11.4757	10.711	11.6186	11.4569	11.2007	10.6139	11.2865	11.4098	10.358	11.6407	10.4882	11.9465	10.9622	10.4683	9.67124	9.48058	10.5881	10.7009	11.91	11.8926	11.77	10.2388	11.702	11.3886	12.2228	11.6939	12.1309	9.82225	11.2205	11.0436	11.0506	11.3896	10.9015	11.8184	12.0937	12.3747	12.3039	11.9025	-0.839	0.052898	-1.11	0.007769	-0.132	0.77433	-0.977	0.163636
200758_s_at	NFE2L1	8.99618	10.6404	9.28427	9.59026	8.84068	9.76947	10.328	10.2786	9.53198	9.37441	10.0598	9.44042	8.69609	9.38313	9.05026	8.87835	8.65928	8.59934	8.90541	9.23017	9.80952	9.15751	9.42537	9.28237	10.6514	10.8199	11.1441	10.1459	10.3511	9.35924	9.64966	9.95654	10.7447	10.2099	10.2005	10.8981	10.5555	11.0777	10.7747	10.435	-1.24	0.000171	-1.365	4.6e-05	-0.769	0.053447	-0.596	0.385888
200759_x_at	NFE2L1	8.62103	9.87206	8.65159	8.92124	7.81906	9.44838	9.40488	9.52238	8.77426	8.74479	9.64583	8.42219	8.35624	8.7818	9.17396	8.9706	8.79256	8.54974	8.71226	7.8955	9.13676	8.34055	9.27065	8.91397	10.2117	10.0759	10.413	10.7312	9.6269	9.1701	9.33919	9.53378	10.8016	9.78229	9.56162	10.3474	10.5361	10.7327	10.5629	9.72262	-1.335	8.3e-05	-1.504	1.4e-05	-0.927	0.017742	-0.577	0.437162
200760_s_at	ARL6IP5	11.0797	11.1228	11.4068	11.5705	10.9631	10.0862	10.5749	9.5509	10.0461	9.94731	10.9975	9.5558	10.373	9.66915	11.0331	8.98233	11.1315	10.4303	9.89005	9.08347	10.3464	10.7739	11.4891	11.431	11.1079	10.9452	11.2403	9.45283	10.9327	10.7672	11.416	10.8092	10.5022	11.2356	11.137	9.2473	9.86593	10.3764	9.75522	10.7471	-0.244	0.861688	0.494	0.470518	-0.528	0.501602	1.022	0.235907
200761_s_at	ARL6IP5	12.0974	11.7975	12.1814	12.227	11.7076	11.4431	11.3199	10.4683	11.369	11.5646	12.355	10.6282	11.6698	11.2545	12.1155	10.6453	12.3081	12.1904	11.1314	11.1016	11.5835	12.096	12.3929	12.4442	11.8844	12.0836	12.4444	12.1794	12.033	11.9101	12.1798	11.9866	11.9401	12.2937	12.0727	9.91264	11.5583	11.4224	11.4509	11.4167	-0.445	0.343614	0.528	0.213179	-0.414	0.496521	0.942	0.104419
200762_at	DPYSL2	10.2184	10.7116	9.97706	11.0466	9.41255	10.3138	10.4612	9.43964	10.1701	11.0158	10.3738	10.882	9.30023	9.81395	10.5874	8.64422	10.2309	8.69256	9.91002	7.03771	9.86643	10.9733	11.1808	10.577	10.8748	11.0765	11.104	10.9822	10.5369	10.2667	11.0704	11.4668	11.3961	11.2303	10.7538	9.71463	11.331	11.6228	11.5175	9.62897	-0.871	0.178087	-0.719	0.310539	-1.139	0.120154	0.421	0.967603
200763_s_at	RPLP1	13.9514	13.7728	13.9523	14.1411	13.6582	14.0988	14.019	14.0155	13.9559	13.879	13.546	14.2682	14.1995	13.7524	14.0465	13.8485	13.761	13.716	13.7561	13.7892	13.6052	13.5563	14.0365	13.9515	14.0078	14.1285	13.9465	14.0303	13.8038	13.8026	13.8337	13.9559	14.2636	14.1685	14.1561	14.5356	14.1204	14.1055	14.2291	14.0491	-0.1	0.695675	-0.325	0.013104	-0.192	0.328803	-0.132	0.899571
200764_s_at	CTNNA1	8.60398	8.75436	8.96593	7.53921	8.4996	8.91888	8.77925	9.19647	7.9371	8.6958	8.92305	8.97733	8.30693	8.49778	9.09198	6.45375	7.9696	7.20113	8.0546	7.75456	8.85832	8.47785	8.70581	8.80882	9.41905	9.37141	9.39063	9.3456	9.46482	9.15346	8.68087	8.82525	8.4724	8.83203	8.60393	8.88293	9.04251	9.39411	9.59738	9.22075	-0.953	0.011871	-0.783	0.045442	-0.238	0.573492	-0.545	0.601136
200765_x_at	CTNNA1	8.73655	9.29169	9.24857	7.73742	8.56242	9.48539	9.19485	9.34623	8.22524	9.17056	9.4332	9.493	8.91957	9.01017	9.69514	4.37451	8.7279	8.88062	8.71368	8.57546	9.53655	8.88423	9.18492	9.15503	10.0437	9.88326	9.99838	10.0686	9.97613	9.83259	9.22462	9.40725	9.5042	9.35585	9.12983	9.23421	10.1966	10.2496	10.2059	9.83553	-1.137	0.066501	-1.088	0.083701	-0.468	0.515087	-0.62	0.874615
200766_at	CTSD	9.19272	9.62077	9.56871	8.70297	8.12806	6.13301	9.10019	9.86619	7.99488	9.72549	8.66258	9.67881	10.4912	9.31885	6.56633	5.41794	8.07087	8.96101	8.19898	9.74188	11.1114	9.20249	9.75887	11.9413	9.22404	10.8442	10.3913	10.5928	10.1711	12.1828	10.4286	9.61909	9.77284	10.6189	10.5572	9.56871	11.418	12.0203	11.5058	9.12688	-1.151	0.338815	-1.634	0.108135	-1.106	0.482196	-0.529	0.967603
200767_s_at	C9orf10	5.62992	6.19879	5.71822	3.61952	4.60629	4.98843	4.80628	4.91067	4.94916	4.33042	4.63258	4.89858	4.3548	5.0073	5.18075	3.83053	3.45631	2.61146	3.61661	4.14494	4.71991	4.61466	4.78343	4.82748	5.50022	5.0073	5.51634	3.65286	5.22862	4.97621	5.55139	5.85376	5.6459	6.1227	5.93241	5.60141	5.69346	5.96175	5.75255	5.94607	-0.365	0.685455	-1.175	0.012301	-1.205	0.027606	0.03	0.989817
200768_s_at	MAT2A	9.32353	9.42981	9.16533	8.70261	9.73505	9.54945	9.50787	9.72401	8.84754	9.13972	8.93041	9.21736	8.97378	8.8266	10.0917	8.53871	9.3272	8.67955	9.01201	9.03482	9.56679	9.03517	9.94158	9.13677	9.63729	8.61231	9.54144	9.08492	9.16877	9.54259	9.29966	9.18047	8.92934	8.82367	9.54317	11.2093	9.8497	9.86361	9.77761	9.45606	0.03	0.974896	-0.792	0.00715	0.084	0.799744	-0.876	0.046108
200769_s_at	MAT2A	8.15936	7.66314	7.81503	6.57733	8.38729	6.08859	7.67743	8.56517	6.2025	7.10647	5.86053	7.1224	6.47232	5.90245	5.87575	4.6081	4.87326	4.88327	6.67	4.14851	7.44653	6.71487	7.86641	6.86918	8.50422	6.66178	7.67213	4.92382	7.97953	6.12469	6.91944	6.64876	3.80176	6.11631	6.57461	9.59948	5.86852	6.63923	6.20355	7.38471	-0.521	0.816773	-0.512	0.782779	0.615	0.538403	-1.127	0.692972
200770_s_at	LAMC1	8.38657	7.14108	8.83207	8.30209	7.16194	6.76215	7.23008	8.64513	7.94944	7.73535	8.44013	7.75935	8.77089	8.04405	7.36998	6.32706	6.79583	7.2317	6.16115	7.07271	9.48432	7.61155	7.50662	7.23454	9.98311	10.5322	10.3097	10.1259	10.1881	9.02997	7.83428	7.78141	7.03319	8.20335	7.15468	8.31002	10.9676	10.4855	10.133	9.66979	-2.508	7e-06	-2.194	6.5e-05	0.118	0.848403	-2.312	0.001961
200771_at	LAMC1	8.28533	8.39815	9.36622	8.98838	8.0963	8.62526	8.78527	8.79739	9.58269	9.44956	10.0306	9.00743	10.0606	8.73368	9.43834	7.30229	6.92848	8.14145	7.03329	6.95077	10.3707	9.08135	9.82579	9.34933	11.2087	11.2827	11.5373	11.4412	11.2068	10.3723	9.69468	9.7534	9.15239	9.48599	9.06322	9.35868	11.7509	11.6898	11.4167	10.9631	-2.495	5.8e-05	-2.196	0.000354	-0.59	0.503001	-1.606	0.09754
200772_x_at	PTMA	11.7404	11.3779	11.1224	10.1485	11.9824	11.6687	11.3026	11.9975	11.0162	10.4868	10.9696	11.1577	10.7106	11.0224	10.5962	9.23172	10.0017	9.11144	9.96661	9.66832	11.3895	12.3985	12.3228	10.7341	9.76537	10.3351	10.392	9.53965	9.80697	11.1892	12.481	12.2544	12.9657	12.3406	11.9797	11.7453	10.6456	10.9254	11.0911	11.0395	0.965	0.076735	-0.157	0.857675	-1.472	0.013002	1.315	0.11034
200773_x_at	PTMA /// LOC440085 /// LOC441454 /// LOC441456	11.84	11.6698	11.583	11.0034	11.5628	11.811	11.6871	11.999	11.6994	11.5784	11.3421	11.4813	11.1935	11.7915	11.509	10.9899	11.5093	10.8857	10.9991	11.061	11.5398	12.041	12.0663	11.3214	10.7073	11.0068	11.173	10.4685	10.9312	11.3756	11.6795	11.9247	11.5208	11.6126	11.5607	10.9639	10.7517	10.5973	10.7977	10.893	0.644	0.001656	0.701	0.000664	-0.158	0.523055	0.859	0.002536
200774_at	C9orf10	11.0718	11.6305	11.4909	9.68995	10.3172	10.6961	10.5089	10.8305	10.831	10.883	10.2194	10.6009	10.1774	10.9361	11.1193	9.29806	9.25138	8.99648	10.0912	9.42469	11.1629	10.7711	10.7821	10.7324	10.7829	10.7368	11.0267	10.6745	10.9266	11.1363	11.5486	11.3958	11.2115	11.129	11.1125	10.9943	11.1595	11.267	11.0623	10.8005	-0.324	0.661718	-0.551	0.248715	-0.774	0.139522	0.223	0.967603
200775_s_at	HNRPK	10.9548	11.464	11.4106	11.5001	10.8523	9.92398	11.767	11.641	11.4819	11.7431	11.4382	11.4873	11.2626	11.3422	11.0764	9.13487	9.3606	9.47603	10.475	9.99082	11.1855	11.5932	11.482	11.0841	11.0649	10.9449	10.3354	9.74183	11.0172	11.0934	11.1692	11.1896	10.9987	11.0009	11.2756	10.4136	10.7234	10.7433	10.8889	10.8568	0.348	0.700365	0.244	0.795649	-0.158	0.752515	0.402	0.967603
200776_s_at	BZW1 /// LOC151579	10.9786	9.87558	10.9804	9.37317	10.5787	10.7021	9.83243	10.201	9.63923	9.2159	9.86157	10.3785	9.13716	10.961	9.91318	7.80564	8.58758	8.58936	9.04493	8.91768	9.28185	10.4077	9.73978	9.77562	10.4143	9.95267	10.2436	8.15626	10.4045	9.25703	10.2099	9.96141	9.12643	9.87373	9.42998	8.62108	8.55748	8.93159	8.88448	9.88832	-0.113	0.948499	0.745	0.23073	0.001	0.998524	0.744	0.623616
200777_s_at	BZW1	11.3352	10.8143	11.3554	10.0827	11.2571	11.4158	10.6923	10.8282	10.5117	10.2694	10.6012	10.9805	10.3704	11.5574	10.9472	8.65287	9.27433	9.78388	9.81129	9.16786	10.2589	11.2069	10.8172	10.5501	11.0062	10.5475	10.7298	10.2749	10.8531	10.5331	10.9593	10.8406	11.0272	10.8817	10.4937	9.54004	10.6993	10.3708	10.5279	10.7171	-0.159	0.913679	0.152	0.840182	-0.317	0.533552	0.469	0.854216
200778_s_at	2-Sep	10.902	9.98923	9.75225	9.57792	10.6397	9.91368	10.2688	10.2909	10.1476	9.65821	9.9771	9.99082	9.75465	10.4878	10.0314	9.38461	8.4912	9.47572	9.74009	8.7932	10.4943	10.6773	10.6817	10.5009	11.1208	10.4056	10.5937	8.90354	10.7105	10.4361	10.3286	10.5232	8.48315	10.0592	10.0863	8.37884	9.43585	9.67902	9.56239	10.6628	-0.345	0.709516	0.459	0.494779	0.106	0.839071	0.352	0.967603
200779_at	ATF4	11.0182	10.5494	10.4165	10.7437	11.325	11.7854	11.3323	10.192	11.1401	10.5702	10.8148	11.0333	10.2671	10.7789	10.8303	11.1057	11.3689	10.0399	10.4322	10.3206	9.87729	10.7524	10.9253	10.3501	11.8179	10.7989	10.9829	11.3438	11.4758	9.81091	10.6575	10.8576	11.6601	10.5419	11.012	11.453	11.4773	11.9163	11.7628	10.7441	-0.573	0.101	-0.759	0.020668	-0.235	0.535324	-0.525	0.488204
200780_x_at	GNAS	12.6261	13.0567	12.3011	12.3891	12.2349	12.5901	12.5791	13.0637	12.8708	13.0107	13.0061	12.8318	12.68	13.4329	12.8382	13.0821	12.9615	12.7653	13.0776	12.599	13.0778	13.5969	12.8097	12.69	12.644	12.6092	12.803	12.7381	12.544	12.5958	12.544	12.9173	12.9062	12.7483	12.8278	13.1117	12.5387	12.6055	12.5239	12.702	0.163	0.632213	0.134	0.732376	0.042	0.848795	0.092	0.967603
200781_s_at	RPS15A	13.2524	13.3204	13.2574	13.5378	13.281	13.7885	13.5429	13.329	13.6917	12.8869	13.1879	13.3241	13.5703	12.9422	13.4618	13.6896	13.18	13.3578	13.0165	13.2109	13.0525	13.1692	13.5033	13.555	13.4407	13.3065	13.0487	13.2016	13.2389	13.2185	13.3916	13.3854	13.4358	13.3118	13.586	13.6017	13.3352	13.324	13.3005	13.652	0.086	0.825145	-0.11	0.6947	-0.089	0.581716	-0.021	0.979246
200782_at	ANXA5	11.3957	11.6605	11.3902	11.8386	11.62	11.9933	11.9183	10.8088	11.7155	12.074	11.7882	11.774	12.0649	11.9479	11.6022	10.5929	11.3434	10.6942	10.5252	10.9231	12.483	11.6618	11.5076	11.7475	12.4266	12.6858	12.3972	12.26	12.4925	11.7368	11.6239	11.5126	12.4143	12.1886	11.4893	12.0272	12.736	12.6402	12.4772	12.4307	-0.9	0.002732	-0.91	0.002535	-0.293	0.503001	-0.617	0.27695
200783_s_at	STMN1	7.14377	8.24347	6.90589	8.68529	8.19327	7.2895	8.12632	8.96525	7.66225	7.50284	7.21628	8.36682	6.29319	6.23901	7.12782	7.1897	6.31222	5.90609	6.05221	6.71554	6.86028	7.3934	7.42524	5.67467	6.0981	5.8303	5.79325	5.86477	5.60753	6.32279	6.19758	5.9843	5.18332	5.48511	5.22885	7.79861	5.10711	4.96735	5.67732	6.27723	1.354	0.018943	1.227	0.036291	1.577	0.017253	-0.35	0.967603
200784_s_at	LRP1	4.87009	8.60837	7.1261	5.10899	4.25534	4.43235	5.06069	6.06222	5.65915	6.03387	6.50352	6.99742	5.45349	6.50644	5.12274	7.27891	7.25885	6.96083	7.37775	5.80707	8.37047	7.15423	6.28323	7.13398	7.93536	7.10731	7.54535	7.09085	7.85874	6.33359	8.03657	8.00598	8.56548	8.32204	8.68917	8.13983	8.84971	9.2904	9.01448	8.31255	-1.197	0.085998	-2.411	0.000238	-2.013	0.006756	-0.398	0.967603
200785_s_at	LRP1	6.07494	9.07268	7.8366	6.83673	5.21542	8.17894	5.92468	6.40819	6.84354	7.27107	7.74966	8.19906	6.89456	7.48878	7.88991	6.95108	7.40958	8.22299	7.81685	7.68808	9.49175	8.67288	7.54959	8.69298	9.44132	8.11298	8.92434	9.68511	8.98562	7.7117	9.10242	9.41819	10.8916	10.1633	10.2204	9.89575	10.9754	11.1166	11.0625	9.95877	-1.506	0.013744	-3.078	1e-06	-2.435	0.000315	-0.643	0.869251
200786_at	PSMB7	10.8326	9.94747	11.0471	11.4795	10.7889	10.1326	10.876	10.3019	10.8264	10.57	11.1376	10.5184	10.9223	9.84291	10.2327	10.1488	9.45452	9.65594	9.78259	9.4623	10.1913	9.97399	9.74133	9.89885	10.7248	10.6638	10.5548	10.7063	10.0124	9.83663	9.82222	9.64757	10.057	9.67292	9.91506	11.0539	10.0414	10.0164	9.81065	10.9462	-0.228	0.783457	-0.07	0.902368	0.481	0.383906	-0.551	0.513113
200787_s_at	PEA15	7.6705	8.20645	9.33633	8.16879	10.0573	5.93259	9.81197	9.08225	8.98528	8.87741	9.58471	9.40413	9.47796	8.39771	8.46955	5.75187	6.32404	8.3883	5.9272	7.62005	9.38344	8.08776	8.56901	9.31828	10.3098	10.8575	9.77407	9.47941	10.7571	9.17979	9.3735	9.22281	7.94634	9.32279	9.16527	8.75159	10.88	11.2481	10.3954	10.9713	-1.835	0.015936	-2.049	0.006584	-0.606	0.513661	-1.443	0.332911
200788_s_at	PEA15	9.57348	9.60686	10.0223	9.59744	11.0646	9.43194	10.5094	9.66733	9.97098	9.88862	10.6609	10.3466	10.5398	9.44736	10.5628	8.45232	9.55126	10.4269	9.66297	9.79299	10.5088	9.26956	9.65613	10.0946	10.7757	11.1298	11.3532	11.6184	10.824	10.1986	9.57353	10.3794	9.8826	9.89229	9.77492	8.85977	11.8279	11.8766	11.7279	10.7822	-1.2	0.006351	-1.075	0.015515	0.04	0.938947	-1.114	0.115555
200789_at	ECH1	7.38262	8.00839	7.77108	7.50785	7.93204	7.80192	7.83823	8.53135	7.93204	7.82219	8.96112	7.40002	7.79252	7.92568	7.90543	8.05198	7.50079	8.07326	7.95073	7.47032	7.95237	7.20869	7.65844	7.90906	8.27253	8.70717	8.32712	8.84297	7.72038	7.94572	7.92949	7.89444	7.26254	7.80647	8.58426	10.1965	7.70458	7.91716	8.1308	7.55447	-0.525	0.190825	-0.451	0.295485	-0.046	0.91051	-0.405	0.800178
200790_at	ODC1	7.99075	9.54492	9.42897	9.55485	10.8285	9.30097	8.81339	10.9443	9.58824	8.13371	9.35805	10.0782	8.16403	8.28687	8.68177	8.88033	8.15166	7.39199	7.49698	6.88713	7.62674	9.3708	8.89065	6.46327	9.92899	9.95654	9.94144	10.4443	9.84088	8.34273	8.51551	8.35697	7.6266	8.02595	7.88958	10.3611	10.1458	9.64436	9.7434	9.75388	-1.294	0.047526	-1.202	0.07134	0.645	0.503001	-1.847	0.050655
200791_s_at	IQGAP1	9.95669	10.2452	10.4065	9.45363	10.201	10.6177	11.0523	8.57776	9.5061	10.3959	9.9364	9.65244	9.46015	10.7502	10.3842	8.88989	8.7591	9.58722	8.95688	9.29256	10.4405	9.21817	10.0209	10.5373	9.82912	9.15998	9.49805	9.63869	9.69266	11.0299	9.13983	9.57116	9.85185	9.72694	9.43461	6.98648	9.76828	9.60058	9.97744	9.90642	0.329	0.775955	0.645	0.287944	0.348	0.542668	0.297	0.967603
200792_at	XRCC6	11.3366	10.4729	11.1714	11.0161	11.0786	10.7084	10.698	9.9674	10.5935	11.2278	10.5602	10.1925	11.099	10.0059	10.5236	10.1595	10.9228	9.89601	9.84404	9.65739	10.3578	10.6331	10.5921	9.95539	10.7143	10.6279	10.3669	10.8951	10.5448	10.3129	10.0803	10.1785	10.3526	10.3427	10.2985	11.1773	10.4053	10.4415	10.5307	10.8286	-0.111	0.905641	-0.157	0.792768	0.269	0.503001	-0.426	0.560894
200793_s_at	ACO2	10.0046	9.24532	9.61629	8.706	8.85605	7.6587	9.04491	9.00847	8.244	8.56778	7.99399	8.47329	8.14137	7.42524	8.67754	7.99313	8.56802	7.27249	7.77516	8.47639	8.14327	8.60874	8.94562	8.41846	9.07985	9.58883	9.03305	9.3543	8.40823	8.53383	9.58265	8.98807	8.2902	9.45276	8.71907	9.67947	8.49276	8.53027	8.7509	8.87996	-0.597	0.199913	-0.371	0.560286	-0.511	0.444103	0.14	0.967603
200794_x_at	DAZAP2	11.266	11.1596	11.0022	11.3152	10.8057	11.0817	11.0793	10.2177	10.6403	10.6753	11.4528	10.788	10.8127	11.6712	11.4418	8.99985	9.93796	10.7874	9.77386	9.62441	10.6483	10.9618	10.7112	11.3575	10.2061	10.4586	10.7949	10.9246	10.32	11.5706	10.701	10.6074	10.321	10.6656	10.7143	11.1008	10.0779	10.3277	10.4612	9.9834	0.25	0.785271	0.401	0.462378	0.189	0.650926	0.212	0.967603
200795_at	SPARCL1	8.56175	7.32104	8.17243	8.29076	8.46533	10.2105	8.50562	4.83517	9.29924	9.39638	11.6409	9.22971	8.81664	9.17869	10.0399	9.62678	5.06697	9.1769	8.07083	5.88891	9.74759	8.34563	9.62792	11.4003	2.89799	10.088	9.21675	8.88512	3.9603	11.9711	9.63357	10.0136	9.37014	10.7593	11.7532	3.15879	3.1059	2.91483	2.88188	2.96817	1.826	0.20763	5.83	7e-06	-1.47	0.482196	7.3	2.8e-05
200796_s_at	MCL1	6.03631	7.28571	7.78523	6.40069	7.62124	3.18516	6.72076	7.34677	5.1347	5.95327	6.98259	7.15097	4.39806	7.43979	3.02635	3.34808	3.21003	3.70436	3.49075	4.66186	6.35388	4.646	6.30282	6.27269	7.78073	6.53313	5.11444	3.28201	6.36929	6.89129	7.33649	5.92659	3.17417	4.68327	5.71175	3.86709	3.10905	3.05578	2.97729	5.42087	-0.162	0.961765	1.968	0.081877	0.288	0.810049	1.68	0.512403
200797_s_at	MCL1	9.961	11.5275	10.9094	9.98069	11.1025	10.0585	10.5265	10.4208	9.93274	10.2804	11.4062	11.1865	11.0927	11.3703	10.9205	9.32625	11.053	10.742	9.66248	10.286	10.7811	10.1099	10.4885	10.4976	10.716	10.0962	10.6535	10.6605	10.5667	11.2783	11.1406	11.2976	10.5711	10.3195	10.9497	8.48975	10.1001	10.1603	10.1907	10.1509	0.057	0.96298	0.778	0.05285	-0.26	0.553937	1.037	0.08416
200798_x_at	MCL1	8.72791	9.56409	9.58285	9.12985	9.42609	7.22729	9.03649	9.21042	7.77804	8.50379	9.87537	9.49438	9.22599	9.6011	8.26588	4.74784	8.21823	7.55637	7.16362	7.29182	8.99742	8.04717	8.26977	8.46462	9.05247	7.97001	8.13726	7.14269	8.28626	9.43594	9.84107	9.37995	6.87843	7.72848	8.20256	6.293	7.00257	7.2079	7.28018	7.72054	0.396	0.84557	1.413	0.058735	0.108	0.897583	1.305	0.375562
200799_at	HSPA1A	10.9572	12.0796	10.4878	9.20197	9.99167	11.5855	9.89314	11.0191	9.64513	10.6232	10.3677	11.4346	10.5201	12.4734	9.93925	3.80492	8.91557	10.7999	10.1171	9.64562	10.1698	11.7395	10.6278	10.7246	7.8404	10.0835	10.2609	10.537	9.02747	11.2111	10.1272	10.5212	9.67676	10.1604	9.72436	10.5719	10.0761	10.0292	10.4635	8.61702	0.769	0.657998	0.367	0.829285	0.277	0.793915	0.09	0.983855
200800_s_at	HSPA1A /// HSPA1B	9.84395	11.8775	9.46836	8.04393	9.33346	10.3525	8.89165	10.0635	7.90526	8.98932	9.63536	10.9965	9.47683	11.8446	8.68664	9.32847	8.00576	9.50242	9.20135	8.94241	9.46364	11.3566	10.2693	9.72649	7.53326	9.46847	8.66761	9.48429	7.58135	10.591	8.81859	9.17701	8.42197	8.18472	8.27839	9.68713	8.33265	8.30638	9.22961	7.88023	1.125	0.122307	0.985	0.198705	1.096	0.248465	-0.111	0.977101
200801_x_at	ACTB	13.9576	14.3114	14.3193	13.5692	13.9388	13.7551	14.0044	14.4087	13.7548	14.43	14.1993	14.1726	14.3402	13.9775	14.3295	13.7475	14.135	14.0822	13.9744	14.1786	14.6327	14.4006	14.3057	14.325	14.2774	14.4111	14.3877	14.4828	14.4359	14.4161	14.073	14.2446	14.0853	14.2382	14.1662	14.0282	14.4549	14.395	14.6417	14.3805	-0.252	0.158971	-0.233	0.207405	-0.015	0.936889	-0.219	0.65156
200802_at	SARS	10.0238	9.95951	9.30439	9.73812	10.4275	10.0874	8.90808	9.87723	9.87832	8.52066	10.1248	10.5551	9.71147	9.2922	9.65488	9.06556	10.0282	8.41196	8.76689	9.53635	9.83865	10.8976	9.19599	8.9367	11.5837	10.4457	10.2244	10.5596	10.9209	9.24077	8.82954	8.8546	10.0702	9.27072	9.39462	10.8936	11.0946	11.2636	11.2811	10.1865	-1.148	0.003915	-1.345	0.000762	0.315	0.516235	-1.66	0.002636
200803_s_at	TEGT	11.5199	11.3521	11.2821	12.1749	11.028	10.3214	11.4259	10.7936	10.0522	10.9471	11.3636	10.6705	11.1997	11.2541	10.101	9.89106	11.1489	10.5686	10.0406	10.509	10.8705	10.8943	10.7888	10.8705	10.8573	10.8085	11.0047	11.0184	11.0488	10.8457	10.9571	10.7663	9.50998	10.7562	10.6533	11.6808	10.5088	10.7345	10.352	10.6459	-0.071	0.950588	0.092	0.873926	0.348	0.503001	-0.256	0.967603
200804_at	TEGT	9.97633	10.8855	10.3763	10.2553	9.8174	9.67655	10.17	9.3261	9.76869	10.4735	10.1798	9.90508	10.1007	10.5177	10.1616	9.29408	9.81801	10.6837	10.2933	10.4916	10.4267	9.66192	10.589	10.6165	10.3653	10.3642	10.1428	10.4722	10.4366	10.6939	10.4154	10.6114	10.4812	10.5531	10.6125	11.292	10.7878	10.8122	10.8927	10.7573	-0.19	0.695642	-0.742	0.002476	-0.368	0.319762	-0.374	0.554535
200805_at	LMAN2	8.20227	7.59915	7.93698	9.62659	7.71194	6.8484	8.19662	8.52241	6.89784	7.51924	8.28847	7.95994	7.65053	7.42609	6.99781	5.81347	6.98687	7.76045	6.84085	7.65573	8.0362	7.65007	8.4543	7.9279	8.11733	9.00903	8.3309	8.37782	8.05891	7.8305	7.75832	7.08397	8.08134	7.53442	7.97929	9.07581	8.28516	8.25187	8.3702	7.98515	-0.685	0.16246	-0.7	0.150323	0.006	0.990553	-0.706	0.488991
200806_s_at	HSPD1	11.7574	11.1767	11.5959	9.64035	11.3298	10.5715	10.4949	12.1024	10.2437	9.95328	9.96357	10.8909	10.1764	10.5021	9.83836	10.1134	7.87204	8.76281	10.207	9.43326	10.2638	11.6353	10.8989	9.92446	10.6528	9.72975	9.63999	7.8978	10.1618	10.192	10.7177	10.0027	8.71146	10.2099	9.7347	9.74972	8.38806	9.11456	8.55086	10.7433	0.765	0.357728	1.072	0.126046	0.506	0.515087	0.566	0.967603
200807_s_at	HSPD1	12.4966	11.7353	12.2065	10.5986	11.4619	11.8857	11.3842	12.6363	11.2932	11.2319	10.9955	11.4347	11.4476	11.5288	11.1423	12.0742	10.7368	10.7606	11.7039	11.49	11.0246	12.2821	11.4939	10.8723	11.3631	10.5836	10.9076	10.4783	11.0685	10.9897	11.3631	11.1888	11.244	11.1907	10.8408	10.7514	11.2232	10.9449	10.9128	11.768	0.596	0.09649	0.356	0.443537	0.311	0.503001	0.045	0.979676
200808_s_at	ZYX	7.56426	7.63098	7.59924	4.50219	8.53315	6.08941	5.78699	7.94991	6.67479	8.07478	7.69174	7.16434	7.52736	8.15585	7.40432	7.80789	6.68711	6.92335	6.76625	8.18984	8.4086	7.84775	7.51713	7.98437	9.39259	10.0172	9.59878	10.2864	10.5652	9.21541	7.48001	7.43387	6.93709	7.23502	7.32036	8.21759	9.28884	9.60357	9.64792	9.78948	-2.544	1.4e-05	-1.882	0.000989	0.147	0.822262	-2.028	0.012804
200809_x_at	RPL12	13.1201	13.1371	13.3412	13.512	13.3674	13.335	12.8263	13.1659	14.0017	12.8886	13.3777	13.5466	13.781	12.6023	13.3206	13.0701	12.7385	13.196	12.4919	12.8076	12.9963	13.5038	12.7726	13.557	13.7072	13.6362	13.4606	13.5629	13.6771	13.1101	13.3545	13.1659	13.3907	13.4706	13.6383	13.4927	13.3386	13.0123	13.0403	13.7038	-0.426	0.066973	-0.135	0.776892	-0.221	0.503001	0.086	0.967603
200810_s_at	CIRBP	9.21073	8.63624	10.023	9.20689	9.35874	10.5529	9.38519	8.18588	10.1505	10.0715	9.41968	10.1178	8.73146	7.27092	10.1019	6.70663	6.41911	7.84428	7.69276	7.077	9.29734	8.8699	9.86115	9.48396	10.4165	10.2276	9.91514	10.5287	9.46167	9.51319	9.53743	9.97593	10.0649	9.989	10.5007	10.2584	10.1197	9.6088	10.1102	9.85879	-1.182	0.09682	-1.064	0.150028	-1.086	0.252394	0.022	0.994954
200811_at	CIRBP	8.08658	7.94996	9.15065	8.6097	8.67818	9.81599	8.299	7.29276	9.39659	8.86197	8.64911	9.48479	8.07489	6.03803	9.28265	7.49615	4.5128	6.6358	6.11437	4.38696	8.42109	8.38438	9.11219	8.7726	10.0281	9.48257	9.48925	9.39213	8.8629	8.35507	8.84242	9.52863	9.23462	9.27094	10.0495	9.59499	9.31667	8.85966	9.34794	9.0023	-1.456	0.096895	-1.23	0.187995	-1.391	0.220722	0.161	0.974506
200812_at	CCT7	10.3999	10.0989	9.35447	10.0886	10.0383	9.25688	9.00417	10.2223	9.80549	9.46082	9.86611	9.53172	9.89432	9.2162	8.74304	9.39188	9.08062	8.92019	10.1359	9.71394	9.32938	10.085	8.93153	8.64649	9.73029	9.81684	9.53172	10.0241	9.38743	8.72512	8.87505	8.82614	9.14777	8.9204	8.84709	10.0891	8.9629	9.02758	9.17864	9.81872	-0.18	0.84328	0.102	0.851564	0.594	0.167023	-0.492	0.547813
200813_s_at	PAFAH1B1	8.0766	7.36159	8.56728	7.22466	8.37855	4.98683	7.46603	5.80027	6.93981	8.27041	7.19147	6.48777	7.44711	7.44885	7.70569	5.828	5.46695	6.77355	6.03619	6.16608	6.38824	6.53385	7.65852	7.24069	8.17267	7.3113	8.49891	6.20964	8.11589	7.5489	6.96629	7.00775	5.89277	7.3375	6.94503	4.12883	7.17011	7.57394	7.74628	7.77451	-0.662	0.515592	0.121	0.909837	0.17	0.824763	-0.049	0.988311
200814_at	PSME1	10.3343	10.045	9.8755	9.91786	10.3531	9.89761	10.2085	9.81172	9.29247	9.66676	10.6386	9.65197	10.4714	9.66889	10.5323	8.17117	10.0185	9.25336	8.52808	8.85763	9.30926	10.1969	9.9631	10.1975	9.77863	9.52874	9.10221	9.90275	9.12727	10.1366	9.35961	9.60071	9.70527	9.72642	9.94866	9.60825	8.84551	8.78874	8.81064	10.1258	0.312	0.652268	0.564	0.198834	0.132	0.752884	0.432	0.817924
200815_s_at	PAFAH1B1	7.29251	6.84334	7.48685	6.98178	7.28499	6.04785	5.59051	7.19138	5.62798	6.17248	6.41651	6.53493	7.7939	6.32641	7.04578	5.2344	6.84996	5.2217	5.76043	4.1419	5.8275	6.7481	6.36395	6.35899	7.08514	6.32878	6.67592	7.256	7.62942	6.41884	5.64175	6.00751	6.21853	6.12184	5.16097	6.31783	6.37217	7.02777	6.66584	6.73318	-0.613	0.326518	-0.241	0.804432	0.552	0.498	-0.793	0.491427
200816_s_at	PAFAH1B1	8.29187	7.7115	9.06542	8.02123	8.48519	8.12822	8.21275	6.45704	7.99326	8.90939	8.21363	6.97855	8.32256	8.51708	9.11344	4.0383	8.06652	7.79834	7.46442	8.04756	6.94716	6.88708	8.76764	8.21993	8.66159	8.19375	9.09306	7.41555	8.51035	8.47682	7.78388	8.04724	8.39799	8.21764	8.20303	6.82753	9.12647	9.07955	9.25064	8.45091	-0.489	0.70373	-0.662	0.475412	-0.245	0.727983	-0.417	0.967603
200817_x_at	RPS10	13.043	13.3716	13.2921	13.6557	13.0326	13.9158	13.3659	13.4013	13.6884	13.4785	12.9557	14.0048	13.4629	13.7634	13.5889	13.0048	13.2195	13.3552	13.0787	13.6017	12.8327	13.5136	13.2088	13.6415	13.701	13.5682	13.2064	13.5816	13.2746	12.8594	13.0818	13.2866	13.666	13.3387	13.7303	13.2774	13.6358	13.2605	13.5374	13.6924	-0.093	0.879713	-0.107	0.795871	-0.047	0.837698	-0.06	0.967603
200818_at	ATP5O	11.5162	10.7038	11.2315	11.9988	10.9566	10.8463	10.8007	11.5592	11.361	11.497	11.3245	11.2842	11.0534	10.3755	11.143	9.8643	10.1432	10.692	9.37011	10.5237	11.3577	11.1275	10.8068	11.1553	11.0993	10.7277	10.6821	10.7818	11.0075	10.7681	11.3706	10.8489	10.6216	10.9283	10.9286	11.4107	10.5298	10.407	10.3119	11.2566	0.079	0.94661	0.155	0.817324	-0.001	0.997788	0.156	0.967603
200819_s_at	RPS15	13.2685	13.2564	13.7782	13.8356	13.8715	13.8036	13.3994	13.4055	14.0497	13.6713	13.3286	13.9277	13.478	13.1496	13.6835	13.1056	13.2483	13.3217	13.1204	13.2211	13.4562	13.5111	13.6395	13.4543	13.5821	13.614	13.5093	13.8387	13.3163	13.3373	13.3132	13.3926	13.7369	13.4404	13.57	13.6642	13.4637	13.3168	13.4052	13.7648	-0.079	0.876516	-0.03	0.910641	0.002	0.990751	-0.032	0.975297
200820_at	PSMD8	11.0204	10.9598	10.2877	10.9408	11.0674	10.6079	10.4371	11.4266	10.7546	9.86396	11.1667	10.4105	10.4425	10.5506	10.2494	10.2549	8.41394	9.02945	9.81775	8.66719	10.0983	10.2361	10.5348	10.1677	11.116	11.1275	10.9296	11.1445	10.9767	9.7674	10.1751	10.0592	9.96451	10.0013	10.1398	11.5942	10.6434	10.4519	10.173	11.0366	-0.772	0.09429	-0.493	0.387137	0.219	0.641099	-0.712	0.466429
200821_at	LAMP2	7.90146	7.13175	8.37369	7.29922	8.60811	7.54313	7.26083	7.4492	8.7671	8.49323	7.77628	7.57917	7.60848	8.01163	7.88175	7.07492	6.15552	7.44049	5.86347	6.24699	8.1583	7.34119	7.70782	8.09074	7.20105	6.61995	7.30085	7.05132	7.1039	7.37459	7.0535	7.04196	6.1886	6.98274	6.8034	7.35778	7.91101	7.31308	7.25215	7.93968	0.51	0.348792	0.011	0.987873	0.752	0.18902	-0.741	0.411293
200822_x_at	TPI1	11.6155	10.17	11.7282	10.6017	10.3038	11.4226	10.8115	11.2158	10.0525	11.4033	11.7344	10.912	11.1234	11.2518	10.1258	10.3587	10.7741	10.0226	9.66939	9.62933	10.338	11.7652	10.3677	10.2705	10.9155	11.4455	10.6765	11.2584	11.7633	9.69531	10.5078	10.4107	10.5837	10.5775	10.3741	11.9114	11.6047	11.5628	11.316	11.8298	-0.517	0.295469	-0.95	0.018416	0.204	0.640808	-1.154	0.054587
200823_x_at	RPL29	11.858	11.7139	12.0474	12.9363	12.4891	11.993	11.8153	12.2366	13.0288	11.3346	12.0817	12.4794	12.6502	11.6874	12.2393	12.0457	12.0422	11.9683	11.1263	12.5705	11.4987	12.3824	12.052	12.3318	12.743	12.6889	12.3907	12.7413	12.4543	11.1376	12.3278	12.4394	12.6067	12.6474	13.1803	12.0736	12.6394	12.4312	12.4293	12.7896	-0.534	0.090025	-0.403	0.25236	-0.57	0.137775	0.168	0.967603
200824_at	GSTP1	9.45772	8.94104	8.61469	10.5121	9.08198	8.75721	8.85561	9.32026	9.91773	9.05968	8.78436	9.81502	9.17047	8.58134	8.84492	8.95177	10.4663	9.69725	10.4678	9.26648	8.8115	10.488	10.4423	9.56603	9.85752	10.6215	10.0844	10.0183	9.82124	8.93861	9.80263	9.54429	10.2068	9.9174	9.7508	10.5368	9.53267	9.71715	8.70937	9.90695	-0.688	0.119546	-0.288	0.722839	-0.452	0.499872	0.164	0.967603
200825_s_at	HYOU1	9.08357	10.1533	8.65234	8.36541	8.4638	8.07302	9.79876	10.6511	7.68462	9.06536	8.87249	8.84817	8.06973	10.8817	8.43756	8.37814	9.27391	8.72723	9.1348	8.96808	9.71368	9.65833	8.93355	8.30545	8.55459	8.45314	8.82599	9.25441	8.65299	8.28667	8.8614	8.90621	9.88159	9.32903	8.90738	10.2516	9.72238	10.3074	9.79028	8.74041	0.231	0.871497	-0.783	0.144249	-0.198	0.706856	-0.585	0.758975
200826_at	SNRPD2	12.6986	13.2851	11.4975	12.758	13.1713	13.0578	12.3538	12.8187	13.4493	11.6825	13.0058	12.4681	13.5433	12.7302	12.3783	12.2295	11.3505	11.7073	11.8209	11.7705	11.7791	11.9945	12.0891	12.0692	12.5974	13.0756	12.5744	13.1334	12.6275	11.3831	12.2461	12.1183	12.4529	12.3641	12.8315	13.625	12.7169	12.6445	12.4318	12.8755	-0.438	0.416377	-0.495	0.313001	-0.039	0.932704	-0.456	0.79892
200827_at	PLOD1	9.21615	9.30783	9.5109	8.13445	7.81127	7.56722	8.48198	8.92109	7.6968	9.89753	9.05687	9.7298	8.93653	8.99958	8.89721	7.434	8.47575	7.22269	8.54567	8.84303	9.94154	9.9359	8.56481	7.3306	8.58531	9.0055	8.48812	9.86742	9.02923	8.29283	8.85465	8.74093	9.44322	8.96305	8.28866	9.36546	9.78711	9.75792	9.68025	9.56815	-0.325	0.77656	-0.962	0.060606	-0.188	0.723922	-0.774	0.512091
200828_s_at	ZNF207	10.7363	10.7462	10.5761	9.47351	11.2621	10.1578	10.9703	10.3272	9.9152	10.3422	10.206	10.6679	9.87614	10.2239	9.66064	10.3674	9.27693	10.6181	9.68312	10.1362	10.3467	10.4416	10.3002	10.0419	10.3117	10.0081	10.1784	9.23375	10.1231	10.4645	9.81791	9.97962	9.0254	9.99177	9.76887	9.716	9.33309	9.49328	9.58182	9.98269	0.302	0.482562	0.651	0.030502	0.556	0.153234	0.095	0.967603
200829_x_at	ZNF207	9.13237	8.93827	9.08764	8.56631	9.33977	9.20808	9.21748	9.01359	8.69557	9.12797	8.77286	9.12055	9.02673	8.88715	8.29493	8.12732	8.14872	8.6928	8.34188	8.45243	8.33453	9.29459	8.94898	8.92897	9.15948	8.55856	8.87911	8.92922	8.49939	9.13518	8.56491	8.78274	9.01477	8.88576	8.47404	8.27164	8.51143	8.62247	8.59858	8.57837	0.028	0.970291	0.317	0.230806	0.089	0.715992	0.228	0.90102
200830_at	PSMD2	10.0714	9.957	9.86666	9.86819	10.3091	9.22193	9.7391	10.1975	9.02082	9.21778	10.0059	8.86742	9.85805	9.181	9.22818	9.19364	8.53141	8.44721	9.03591	8.57727	9.93627	9.97366	9.25163	8.85263	9.76034	10.1073	9.91374	10.7793	9.89485	9.4222	9.27964	9.06532	9.75093	9.46669	8.99877	10.1664	10.077	9.93988	10.009	10.5162	-0.658	0.058206	-0.708	0.038786	0.121	0.740127	-0.829	0.123879
200831_s_at	SCD	8.53384	8.85174	8.71296	8.13328	6.58847	7.28249	7.19937	8.75643	7.04302	6.89608	9.99247	8.33383	7.32087	8.52912	6.3755	8.89933	6.34922	7.56668	6.38801	8.73343	7.29179	8.82358	7.52315	9.26445	8.91502	8.19988	9.66317	8.58658	8.04919	7.99846	7.54314	7.22554	7.43411	7.22596	7.11384	10.5217	8.42345	9.38511	9.04563	9.52282	-0.787	0.29451	-1.484	0.014997	0.587	0.503001	-2.071	0.016925
200832_s_at	SCD	8.62674	9.00412	8.88045	8.30414	7.67087	9.01784	7.83046	8.6956	7.54576	6.59557	11.068	8.06668	7.913	9.0375	7.30551	6.7215	6.80433	8.06733	6.64241	7.71992	7.66149	8.68189	7.74754	9.78349	8.98998	7.07558	8.31106	8.02626	7.41758	9.55465	7.3527	6.81412	7.93954	6.72084	6.16469	10.839	9.40874	9.75243	9.64457	9.5956	0.234	0.914395	-1.65	0.011258	1.199	0.165434	-2.85	0.00141
200833_s_at	RAP1B	10.3173	9.87922	10.4656	10.1035	10.3644	10.1042	10.3225	9.44567	10.3392	10.6356	10.2904	10.4883	10.3824	10.8108	10.6611	7.40118	9.24727	9.80687	9.46952	9.60948	10.0005	10.5341	12.472	10.5362	10.5927	10.5325	10.9923	10.1239	10.7986	10.531	10.1425	9.93827	9.22434	9.89629	9.92757	8.71439	10.6198	10.9987	10.8209	9.95976	-0.439	0.637522	-0.054	0.949493	0.343	0.562728	-0.397	0.967603
200834_s_at	RPS21	13.1309	12.7476	12.9529	13.7144	12.947	13.4872	12.8645	13.0706	13.8019	13.0829	12.2836	13.5055	13.7007	13.3629	13.2262	13.918	13.6195	12.9584	12.984	12.6299	12.1365	13.3238	13.0228	12.7565	12.9584	12.6423	12.7776	13.0144	12.8915	12.6343	12.9175	12.7914	12.9729	12.895	13.1218	13.8976	12.9568	12.8578	12.8582	13.3256	0.258	0.561311	-0.065	0.88852	0.175	0.57453	-0.239	0.967603
200835_s_at	MAP4	2.23834	2.20456	2.28256	2.22848	2.17748	2.27072	2.25126	2.33462	2.30323	2.20792	2.32216	2.12745	2.28826	2.2117	2.23667	2.50467	2.32843	2.38029	2.36388	2.64527	2.26653	2.21496	2.14202	2.24876	2.25967	2.42187	2.30457	2.34631	2.41194	2.26427	5.45874	2.33	2.50449	2.53066	3.3607	6.07472	3.19851	6.33294	2.99209	3.28138	-0.067	0.966426	-2.094	2.5e-05	-0.955	0.129574	-1.139	0.163636
200836_s_at	MAP4	6.72165	7.28936	7.18225	6.62295	6.56821	6.30832	6.87293	7.05855	6.75345	6.90788	7.19216	6.70361	6.9209	6.51594	6.87655	5.90934	6.74581	6.75636	6.76948	6.80628	7.07458	7.85475	7.59435	7.0343	8.75979	7.7727	7.8401	7.52303	7.81194	7.26626	7.03308	7.36596	7.23648	7.04563	7.16146	7.4052	7.52325	8.02721	8.07451	8.23133	-1.049	6.8e-05	-0.96	0.000251	-0.276	0.503001	-0.684	0.097364
200837_at	BCAP31	10.2749	9.42326	10.2635	9.92327	9.27693	8.95195	9.4558	9.92421	9.97192	9.95051	9.89501	8.90547	10.0121	9.63662	9.09328	6.78229	8.27488	9.48856	9.41597	8.27513	10.3036	9.90796	9.73651	9.87684	9.28917	10.2102	10.037	10.4986	9.72529	9.81492	9.41968	9.24175	9.6651	9.71763	9.8637	9.8325	9.75377	9.87303	9.8989	9.66074	-0.479	0.45835	-0.33	0.711533	-0.108	0.834442	-0.222	0.967603
200838_at	CTSB	11.2291	11.3418	11.2753	10.2468	11.6151	10.5125	10.6285	11.2622	9.74776	11.2279	11.06	10.2142	11.8882	11.8867	11.247	9.37313	10.7464	12.2339	10.5659	11.0749	12.1553	10.3569	11.0647	12.5383	11.6852	11.298	11.2836	10.9858	11.362	12.4318	11.3994	11.0882	10.4115	11.0208	11.02	8.75767	11.1021	11.2345	11.0411	11.9336	-0.206	0.907885	0.303	0.789708	0.129	0.832875	0.174	0.967603
200839_s_at	CTSB	11.5427	11.7464	11.724	11.0659	11.9442	11.2515	11.6889	12.0394	10.5911	11.8483	12.0152	11.1519	12.4781	12.366	12.0405	10.3238	11.6427	13.0163	11.3831	11.7008	12.5892	11.2294	11.5768	12.689	11.9982	11.7349	11.7271	11.8738	12.1239	12.8255	12.0394	11.625	11.6155	11.9602	11.9509	9.86957	12.201	11.8663	11.9059	12.5415	-0.113	0.94033	0.102	0.889035	-0.059	0.908495	0.161	0.967603
200840_at	KARS	11.4522	10.3592	10.6199	11.1743	9.9402	10.4768	11.2822	10.92	10.8824	10.0815	10.1871	10.1454	10.7247	10.4552	10.4095	9.78012	10.4823	9.48246	9.38619	9.58136	9.87579	10.8011	10.3026	9.94751	10.3883	10.4461	10.5907	10.607	10.4362	10.1352	10.4131	10.1343	10.4579	10.4362	10.267	10.6413	10.2917	10.1942	10.1233	10.4483	-0.138	0.886413	0.016	0.975218	0.014	0.970804	0.002	0.998534
200841_s_at	EPRS	6.63249	4.76905	6.28083	5.0984	4.4759	2.2769	5.85839	7.72787	4.50745	4.03452	3.2466	5.70088	3.24036	3.21231	2.1544	3.37078	3.08785	3.28075	3.55998	3.1822	3.455	5.65105	4.4576	4.12076	7.65587	4.39255	3.78624	2.35192	5.86996	4.86117	6.68951	4.63424	3.7615	4.4599	4.49704	3.49843	3.27693	5.82308	3.21346	5.74942	-0.482	0.867216	0.017	0.99127	-0.479	0.655476	0.496	0.967603
200842_s_at	EPRS	7.93097	6.97238	7.38098	6.62812	6.22088	5.87157	5.99392	8.06273	7.00249	6.31148	6.09974	7.32688	6.4332	5.32985	5.29871	6.29254	4.25834	5.0956	6.94557	5.59392	5.98189	8.10046	6.73065	6.96877	8.93797	6.64921	6.77787	4.20969	7.94777	7.12775	8.70109	8.00229	8.72048	8.27182	7.83753	6.92715	8.64229	8.71632	8.27032	8.64251	-0.426	0.810254	-1.761	0.0112	-1.828	0.023259	0.067	0.983723
200843_s_at	EPRS	10.1639	9.04317	9.06422	9.29149	8.33546	9.15635	8.88784	9.94661	9.00204	8.29219	8.14821	9.34291	7.9865	8.24751	9.05195	9.54225	8.54595	8.75816	9.26962	9.26246	8.61233	10.3168	9.32572	8.39685	10.477	8.6895	9.17473	8.30644	9.99938	8.54402	9.11553	9.2001	9.70872	9.70969	9.18429	7.74677	9.78088	9.69573	9.68751	9.45034	-0.348	0.68992	-0.291	0.759174	-0.402	0.503001	0.111	0.967635
200844_s_at	PRDX6	11.3293	10.4427	10.8627	11.1581	11.4404	11.2135	10.7566	12.3605	11.4716	10.8741	11.5432	11.1841	11.768	10.0528	10.8205	11.1104	10.3691	10.1735	11.2549	11.0218	10.6267	12.1588	11.8424	10.3891	11.72	11.683	11.3982	11.7504	11.3174	10.4062	10.7077	10.6109	10.4812	10.7573	11.0711	11.4567	10.5215	10.635	10.6947	10.9254	-0.509	0.214284	0.219	0.772951	0.34	0.503001	-0.121	0.967603
200845_s_at	PRDX6	9.85156	9.56698	9.63341	9.89029	10.2905	10.3025	9.89051	10.8682	10.7052	9.71423	9.95419	10.0115	10.0851	8.65411	9.93887	9.80569	8.46053	8.72873	9.73332	9.18807	9.48787	10.7247	10.9037	9.41884	10.6979	10.4631	10.1417	10.5536	10.1562	9.90289	9.84806	9.79954	9.75507	9.7109	9.96396	9.93326	9.93392	10.1189	10.0931	9.72302	-0.574	0.154144	-0.132	0.834804	0.013	0.975756	-0.145	0.967603
200846_s_at	PPP1CA	10.0607	9.96346	10.0104	9.87645	9.93849	8.9769	9.8351	10.7124	9.51858	10.0883	9.3149	10.0449	9.92004	9.90634	9.31639	7.33641	7.11411	8.40381	8.46174	7.58742	9.98619	10.0766	10.26	10.0468	9.86841	10.3319	9.77827	10.1472	9.76491	9.48536	9.8351	9.75552	9.76593	9.94159	9.69804	10.5283	8.97773	9.29857	9.51426	9.61019	-0.528	0.530351	-0.136	0.880697	-0.35	0.569672	0.213	0.967603
200847_s_at	TMEM66	10.3204	10.6945	10.0186	11.4486	10.1753	9.99046	10.9614	9.05856	10.5802	10.9281	10.1969	9.88456	10.2797	10.8683	10.5634	8.90576	10.2791	9.99634	10.0357	9.08472	10.1652	9.8987	10.7084	10.6924	9.63106	9.26314	9.9909	9.66069	9.79452	10.802	10.5721	10.2392	10.3968	10.2494	10.3594	8.8357	10.5452	10.2621	10.3161	9.91316	0.593	0.16564	0.287	0.691771	-0.102	0.811686	0.389	0.895316
200848_at	AHCYL1	8.22418	8.41589	8.20521	6.71728	7.94417	7.26059	6.41556	7.67552	6.83966	7.07454	7.37135	7.59346	7.49093	6.74606	7.22149	6.05223	7.38635	5.77728	5.74935	7.09616	7.96867	8.11023	6.81082	6.78482	7.55463	6.73957	7.35694	6.87699	7.70007	7.35783	8.08016	7.90501	7.73009	7.65738	7.35816	8.42926	8.25691	8.94335	8.76774	7.25966	-0.034	0.980658	-1.12	0.013579	-0.535	0.479723	-0.585	0.701624
200849_s_at	AHCYL1	8.33751	8.3557	8.2203	6.20478	7.9276	8.09043	6.73738	8.213	7.41816	7.10505	7.88608	7.84653	7.68503	7.81094	7.79491	6.99213	8.48263	6.13378	5.62195	8.16758	8.27303	8.17502	7.2377	7.47166	7.90646	7.89936	7.90395	8.66051	8.1509	7.57808	7.951	7.94551	8.0592	8.14204	7.77801	8.19816	8.54221	9.08252	8.97094	7.27524	-0.514	0.417263	-0.823	0.096896	-0.384	0.508312	-0.439	0.939182
200850_s_at	AHCYL1	10.2716	10.6632	10.5065	8.98128	10.0922	9.51218	9.46303	10.12	9.53498	9.07718	9.97488	10.1394	9.49878	9.55623	9.62023	8.99288	10.2972	9.48853	9.12819	10.5279	9.35618	10.1754	9.21628	9.52713	10.3561	9.90798	9.75087	10.0559	9.91779	9.55281	9.46059	9.55963	9.41802	9.49699	9.35666	9.76619	9.79513	10.0122	10.2581	9.00325	-0.267	0.608716	-0.036	0.942103	0.273	0.503001	-0.309	0.90463
200851_s_at	KIAA0174	9.3868	9.22067	8.51409	9.05704	8.76331	8.98754	9.75881	9.12185	9.00469	7.81311	8.30085	8.63269	8.64828	8.9989	9.10348	8.29787	10.0686	9.12353	8.73958	7.99737	8.71959	9.19032	9.23307	8.92413	8.47737	8.4997	8.57383	9.4207	7.98039	9.26574	8.05415	8.70678	8.8582	8.23634	8.43324	9.63281	8.42344	8.67006	8.82456	8.17882	0.324	0.530919	0.169	0.800723	0.457	0.396597	-0.288	0.967603
200852_x_at	GNB2	8.90703	8.73159	9.00446	8.79437	8.94184	6.93152	9.33493	9.29587	8.58487	9.32281	9.27099	9.16216	8.64664	9.36027	6.45894	6.8193	4.77041	7.63205	6.54528	7.27694	9.50139	9.49823	9.02163	8.90889	9.45503	10.2249	9.24643	9.62918	9.9492	8.69085	8.9523	8.92963	9.10182	9.05089	8.84776	9.86767	9.08001	9.38272	9.22245	9.55529	-1.324	0.068206	-1.045	0.184976	-0.6	0.504118	-0.445	0.967603
200853_at	H2AFZ	10.8002	11.787	11.7788	12.2765	12.0515	11.4962	11.2753	11.8123	11.1863	11.9769	11.0125	11.958	11.2824	10.839	10.959	10.5084	11.4401	10.4663	10.4537	11.7724	11.4942	11.9435	11.0959	10.4487	10.7863	10.2902	10.3178	10.2047	10.5235	10.4493	10.9516	10.4302	9.54849	10.3402	10.0816	10.4978	9.78123	10.1659	9.91545	9.98381	0.878	0.013387	1.234	0.000471	1.032	0.010788	0.202	0.967603
200854_at	NCOR1	8.72535	9.06432	8.65781	7.30163	8.92633	8.50053	7.23822	7.65119	8.14538	8.6055	6.75214	9.11648	7.56008	7.39928	8.44434	6.32169	8.10373	5.90074	7.88465	7.14505	9.08292	7.83462	8.16651	7.60742	8.0847	7.1221	7.51152	7.21919	7.04121	8.02144	7.09615	7.68663	7.73551	7.60732	7.06664	7.46908	7.47644	7.48417	7.8771	7.2908	0.531	0.445124	0.407	0.634484	0.488	0.503001	-0.081	0.977444
200855_at	NCOR1	3.00507	3.28634	3.13856	2.99431	3.15281	3.35973	3.1432	3.14372	3.13697	3.12501	3.18305	3.60187	2.99812	2.95477	3.72611	4.13532	3.26148	3.1716	3.80197	3.26189	3.08678	3.13079	3.0878	3.41228	3.11242	3.18042	3.15976	3.19525	3.14581	3.568	3.05481	3.0853	3.0843	3.08637	3.1043	3.13768	3.1432	3.12477	3.09625	3.14225	0.116	0.741677	0.146	0.579502	0.192	0.482196	-0.046	0.967635
200856_x_at	NCOR1	2.93809	3.88557	3.12982	2.97615	3.05187	3.49975	3.11224	3.15092	3.5066	3.90225	2.93731	3.75009	3.07971	3.09907	3.10383	3.36138	3.27	3.28539	3.59709	3.46407	3.15556	3.10371	3.21624	3.58834	3.34863	3.13845	3.13124	3.15747	3.17061	3.0658	3.098	3.08597	3.199	3.66072	3.35376	3.11359	3.12828	3.1342	3.85741	3.09792	0.1	0.853653	0.023	0.939307	0.01	0.965136	0.013	0.988704
200857_s_at	NCOR1	6.86807	7.49111	6.48575	5.20605	6.69614	7.27701	5.9293	6.397	5.87904	6.61578	5.71647	7.48172	5.89473	4.94838	6.77713	4.24798	8.26341	4.03607	5.97557	5.94477	6.99611	6.16127	5.82562	5.65837	6.63481	5.47248	5.41076	5.34252	5.91139	6.79144	5.70494	5.8791	5.42703	5.97101	5.64058	5.72146	5.78797	5.94742	6.04031	6.37825	0.468	0.642933	0.247	0.818718	0.498	0.503001	-0.251	0.967603
200858_s_at	RPS8	12.9959	13.0431	13.2569	13.3995	13.1213	13.601	13.433	13.5931	13.7078	13.3521	12.5944	13.383	12.8946	12.684	13.3266	12.4835	12.8203	12.3517	12.3638	12.9959	12.6454	13.0818	12.9481	12.9691	13.3913	13.1166	12.9138	12.8176	12.8607	12.3585	13.1348	13.1858	13.0079	13.1352	13.2759	12.7908	12.742	12.7455	12.7582	13.3489	-0.004	0.996991	0.139	0.788013	-0.132	0.619816	0.271	0.82796
200859_x_at	FLNA	9.35089	9.75747	9.86766	7.90467	9.78074	6.9047	9.83062	10.401	9.30154	10.4169	9.88145	9.97294	10.4828	10.4042	8.00618	8.6465	5.88888	7.0299	9.39251	8.60743	10.866	10.3789	10.287	8.80632	11.2574	11.7098	11.2223	12.2915	12.0252	10.0514	10.1407	9.75949	10.6845	10.1213	10.4023	10.7386	11.9798	12.1578	12.3645	11.7968	-2.412	0.000978	-2.519	0.000618	-0.933	0.444482	-1.586	0.231671
200860_s_at	CNOT1	10.1187	9.74847	8.96165	9.2067	9.24813	9.44224	9.47109	9.30571	9.23831	8.30164	7.95338	9.43969	8.76021	9.21574	9.176	8.8682	8.94213	8.26916	8.98177	8.02832	8.57682	9.24744	9.0498	8.71132	8.86123	7.75114	7.8748	8.55701	8.02155	9.14583	8.18745	8.26487	8.74063	8.51727	7.99407	8.31198	8.60837	8.3725	8.49772	8.60772	0.803	0.010314	0.537	0.115226	0.675	0.083103	-0.139	0.967603
200861_at	CNOT1	6.87068	6.64721	5.76268	5.80655	6.15394	6.13243	5.74165	6.0925	5.80594	5.14272	5.11089	6.71441	5.31007	6.05794	6.18746	5.9512	6.58027	5.83931	6.80187	5.15347	5.06719	6.30027	5.7414	6.17919	6.4841	5.27269	5.37114	5.51543	5.34514	6.22337	5.63161	5.75507	6.31907	5.54509	5.62174	4.92131	5.1845	5.23825	5.86756	4.90318	0.377	0.414826	0.752	0.029076	0.2	0.590625	0.552	0.479615
200862_at	DHCR24	7.6705	7.74838	9.31679	7.78288	6.96716	6.49774	8.61181	8.12544	5.30903	5.27892	6.5375	7.6568	5.97275	5.99325	6.39487	6.027	6.49939	5.98684	7.13909	6.57559	5.33581	8.38964	6.47518	3.28816	7.72193	9.27614	9.20567	9.77502	7.61053	2.269	6.50089	5.96534	6.44917	7.27178	5.95663	8.83133	8.12166	9.48942	10.1699	8.24342	-2.164	0.020955	-2.417	0.009052	0.125	0.90814	-2.542	0.07445
200863_s_at	RAB11A	10.275	9.6709	9.98955	10.4889	9.93491	10.3505	9.40676	9.75763	9.32225	9.53884	10.3857	9.59034	10.5621	9.8035	10.1379	8.75746	9.27915	9.96374	9.22366	9.15761	9.73418	9.33069	9.49508	10.1958	10.4325	10.2813	10.4225	10.3422	10.4419	10.4003	9.88931	9.75502	9.78021	10.0245	9.46204	9.85278	9.86769	9.98149	9.81334	10.618	-0.594	0.042483	-0.237	0.62758	0.008	0.981214	-0.244	0.967603
200864_s_at	RAB11A	6.0564	6.65134	6.42518	7.60546	6.59106	7.38433	6.13847	6.18892	6.62655	6.78336	7.62242	6.25719	7.25174	7.08716	7.76877	5.61575	5.07122	5.70288	5.25506	5.71563	6.62748	6.53429	7.15715	7.30593	7.97585	6.86784	7.46302	6.73616	7.6043	8.03461	6.85933	6.54482	6.05449	6.64223	6.4257	6.11583	8.04613	7.83228	8.02943	7.74021	-0.711	0.221926	-0.934	0.076118	0.113	0.842035	-1.047	0.248623
200865_at	EIF3S5 /// LOC339799	2.66725	2.58318	2.63845	2.65011	2.5757	2.79867	2.70316	2.74345	2.67608	2.62524	2.8256	2.4899	2.70033	2.64162	2.57006	3.40799	2.95946	2.95524	3.14749	3.52904	2.73087	2.63468	2.52291	2.60634	2.60362	2.82665	2.73588	3.03028	2.74544	2.61705	2.63001	2.55808	2.71165	2.57747	2.56184	2.78487	2.75732	2.64619	2.61433	2.70139	-0.028	0.955873	0.059	0.829285	0.152	0.503001	-0.093	0.967603
200866_s_at	PSAP	11.2788	12.0112	11.977	11.3942	11.5417	9.16347	11.646	11.8686	10.957	11.0675	11.7834	11.1529	11.9402	11.0935	11.2764	9.66202	9.75151	12.2711	11	11.1389	12.6994	11.1897	11.8766	12.8383	10.9534	10.3823	10.5322	9.79679	10.0801	13.2103	12.3923	11.9123	11.2104	12.1129	11.9828	11.6768	10.9293	11.413	11.1921	11.3971	1.083	0.054754	0.11	0.901312	-0.491	0.503001	0.6	0.835085
200867_at	ZNF313	7.53486	7.73086	7.43024	7.94717	7.7774	7.27116	7.29334	6.77665	7.55646	7.43103	7.17423	7.57955	7.08235	8.08057	8.31198	4.50219	4.80197	4.85582	5.65401	3.93336	7.48515	5.95147	7.94665	7.32375	6.75551	6.95057	7.17064	6.88338	5.63398	8.73675	6.62476	6.64665	6.29926	6.65322	6.52311	7.67087	6.4781	6.84431	6.90209	6.83892	0.288	0.904052	0.02	0.987005	0.417	0.601319	-0.397	0.967603
200868_s_at	ZNF313	7.82064	8.32767	7.6918	8.08797	7.9582	7.30896	7.46863	7.64286	8.27331	7.23054	7.99832	8.07579	8.24338	8.03795	7.53613	6.74631	6.70687	6.7513	6.65388	4.14176	8.21582	6.47489	7.48951	7.29067	7.06445	7.37015	7.32446	7.07152	6.63362	7.79226	6.9561	6.52098	5.9562	6.54559	6.96609	8.62982	6.34287	6.19481	5.57804	7.31893	0.346	0.818183	0.626	0.426501	0.85	0.32699	-0.224	0.967603
200869_at	RPL18A /// LOC390354	13.0969	12.5288	12.953	13.5831	13.2563	14.2175	13.0447	13.2395	13.955	12.0215	12.6143	13.5083	12.9167	12.7688	13.1754	12.2417	11.3964	12.0522	11.8916	12.5597	13.0918	12.8767	13.6052	13.0999	13.4032	13.5819	13.2513	13.3616	13.0583	12.3961	13.0474	12.9427	12.9567	13.0462	13.2651	13.2032	13.0358	13.1421	13.0326	13.4052	-0.448	0.356033	-0.28	0.694777	-0.168	0.678258	-0.112	0.967603
200870_at	STRAP	12.0667	11.1583	10.4919	11.6565	11.2577	10.9181	10.8388	10.8159	11.5256	11.3217	11.3403	11.0234	11.115	11.2307	10.8584	10.0304	10.9179	10.6387	10.6531	9.90382	10.5758	10.2921	10.6273	10.6467	11.4185	11.5726	11.7762	11.5454	11.5915	10.5548	10.8746	10.5658	10.6379	10.7192	10.6621	11.468	11.2554	11.1655	11.2623	11.1544	-0.682	0.015507	-0.363	0.292057	0.206	0.530834	-0.569	0.277586
200871_s_at	PSAP	12.4196	13.0044	12.9917	12.4479	12.5156	11.6637	12.9028	12.8865	12.3042	12.2599	12.7694	12.0128	13.2621	12.2606	12.7362	11.3547	12.2938	13.16	11.7517	12.1651	13.661	12.421	12.814	13.6527	11.9272	11.6821	11.7424	12.3491	11.3735	14.0769	13.0838	12.8451	12.8054	12.9739	12.8426	12.6215	12.7186	12.8017	12.6437	12.4208	0.817	0.030176	-0.01	0.987574	-0.279	0.525591	0.269	0.967603
200872_at	S100A10	12.7419	12.3566	13.1229	12.1666	12.7714	13.5281	13.2117	12.7991	11.1995	13.1747	13.8821	12.0076	13.2609	12.4845	12.3828	12.4815	13.2724	12.7011	12.5437	12.1654	13.3126	12.0127	11.7766	12.2858	12.4146	13.339	12.9205	13.3268	12.7604	11.9599	12.1587	11.6433	13.0999	12.6444	11.8828	13.1945	12.6757	12.7713	12.6233	12.7739	-0.328	0.625901	-0.184	0.807268	0.338	0.503987	-0.522	0.662678
200873_s_at	CCT8	12.1969	10.9927	12.1823	11.6592	11.6044	11.318	10.6399	11.5328	11.4109	11.866	11.0102	11.6376	10.943	11.2577	11.4491	10.1384	10.3106	9.63198	9.46902	9.93722	11.6638	11.4459	11.0146	10.4784	10.7917	10.0191	10.8426	10.1513	10.8434	10.8084	10.7902	10.4087	10.5274	10.7872	10.1351	10.3459	10.7461	10.2135	10.4671	10.903	0.534	0.331868	0.529	0.335317	0.534	0.459712	-0.005	0.997363
200874_s_at	NOL5A	6.72689	6.78182	6.52034	6.00423	6.31274	6.47588	7.03211	6.75575	6.46137	6.77228	6.71515	7.40679	6.49801	6.79246	6.67524	7.12174	9.07335	6.33903	6.32155	6.58673	7.26087	6.90463	6.72849	6.40489	6.87845	6.9588	6.54163	6.58201	7.0506	6.52079	6.66402	6.58265	6.74842	6.36251	6.7462	8.37568	6.55823	6.36316	6.46828	6.91814	-0.035	0.976222	-0.169	0.816412	0.147	0.719869	-0.316	0.967603
200875_s_at	NOL5A	9.12774	8.78969	8.84623	8.6445	9.44449	7.99173	8.81746	8.23056	7.82858	8.82662	7.63241	9.22526	8.38957	7.97008	8.49674	9.2496	10.0238	6.64366	7.74118	7.24873	8.43597	8.69193	8.66947	7.05661	7.89377	8.20176	7.59243	8.47984	7.60318	7.9307	7.98238	7.89939	7.83427	7.21615	7.32605	9.58796	7.45384	7.11564	7.22434	7.61132	0.444	0.606092	0.6	0.363013	0.746	0.333255	-0.147	0.967635
200876_s_at	PSMB1	10.4333	10.5796	11.1451	10.5112	10.2286	10.6346	11.5111	11.0526	11.1956	11.1387	10.993	11.2264	11.1427	9.04945	10.718	9.00701	9.75669	10.0809	10.3452	10.9954	10.8365	10.8688	10.7532	10.4624	10.8424	10.9629	10.8436	11.0109	10.6693	10.4673	10.7239	10.415	10.526	10.5631	10.4595	10.5397	10.3491	10.8001	10.6611	10.8151	-0.26	0.720882	-0.028	0.960803	0.068	0.867281	-0.096	0.967635
200877_at	CCT4	11.2402	10.7491	10.9292	10.9732	11.3602	10.4524	10.067	11.2254	10.7494	10.5908	10.5656	10.4469	10.6446	10.4368	10.3771	10.5611	11.1206	10.2284	11.0219	10.5632	10.513	10.7376	10.0625	10.2473	10.7633	10.1235	9.88658	9.91947	10.3464	9.82753	10.0363	9.76409	9.80589	9.98366	9.83412	9.78343	9.97591	9.86356	9.90044	10.6784	0.42	0.125593	0.587	0.02025	0.743	0.009232	-0.156	0.967603
200878_at	EPAS1	8.63964	9.82964	9.42157	9.13152	9.83599	9.1704	9.72188	8.48924	8.44352	9.62276	9.71065	9.93094	8.93024	10.4326	10.7848	6.10607	10.2401	9.0332	8.27275	7.75072	10.8368	8.51502	9.75755	10.4612	9.89422	11.4999	11.9631	11.0937	9.73941	11.8697	10.5222	10.9574	10.245	10.9576	11.1957	9.33638	12.2465	12.846	12.3224	11.4583	-1.441	0.070676	-2.244	0.002847	-1.378	0.174055	-0.866	0.811372
200879_s_at	EPAS1	3.30113	3.59805	3.55151	2.61687	3.92219	2.66119	4.34863	3.62832	3.54138	4.06636	3.95383	3.89234	2.68881	4.41607	2.47288	4.06548	3.19162	2.95794	3.25346	3.6439	6.28856	3.15014	4.00648	5.53252	5.55093	6.71896	6.59143	3.2301	5.51995	6.07972	5.13289	5.75221	3.57551	5.60878	6.14024	3.92667	3.86989	6.57357	3.89214	6.66373	-1.729	0.023531	-1.192	0.157213	-1.449	0.140882	0.257	0.967603
200880_at	DNAJA1	8.98098	9.08332	8.4861	9.56422	9.2056	8.62223	9.05416	8.47462	8.42637	9.1926	8.93785	8.93799	8.84414	9.23792	8.98133	5.6313	7.08327	7.23114	5.91322	7.24342	8.1219	8.21254	8.84307	8.53159	7.86181	7.53435	8.11949	7.12714	7.93906	8.79987	8.65141	8.75279	8.09111	8.34239	8.18165	7.36676	8.60395	8.32476	8.50163	8.23621	0.669	0.391673	0.179	0.856799	-0.018	0.978721	0.197	0.967603
200881_s_at	DNAJA1	11.4891	11.6383	10.6258	11.6825	11.5675	10.6564	11.5893	11.1728	10.052	10.9879	11.4784	11.2591	11.3705	11.2174	11.4533	9.83955	11.1442	10.4067	10.346	11.3055	10.348	11.0241	10.8161	10.7741	10.0237	9.22151	9.5167	8.90628	9.86076	11.0048	10.7249	10.6982	9.75459	10.5777	9.99251	9.2893	9.84328	9.74321	9.8482	10.1639	1.504	9e-06	1.232	0.000202	0.66	0.121329	0.572	0.424752
200882_s_at	PSMD4	10.9152	11.1123	10.4131	11.0485	10.7096	10.4192	10.6411	11.3021	10.1799	9.92828	11.0343	10.2374	11.0881	9.19322	10.0811	9.87597	11.6194	9.20663	9.72186	10.127	9.70964	10.3124	9.83904	9.28074	9.6443	9.95221	9.63464	9.94883	9.5805	9.54693	9.40153	9.53626	9.82355	9.39696	9.39447	10.164	9.16873	9.23185	9.63775	9.52186	0.55	0.24057	0.757	0.068532	0.791	0.120021	-0.034	0.985849
200883_at	UQCRC2	10.0252	8.34207	9.96136	9.38447	9.60138	9.3458	9.58184	8.70806	9.7404	8.18357	8.87837	8.3697	9.04215	8.76708	9.26331	8.53912	8.87562	8.19538	9.03879	8.48796	8.39563	8.8077	9.33673	9.35765	9.40427	9.27849	9.45587	9.0855	9.02951	9.30945	9.76234	9.08371	8.13878	9.10731	9.12904	8.21844	8.42472	8.32881	8.50797	9.30599	-0.229	0.780238	0.464	0.268846	-0.023	0.956495	0.487	0.626294
200884_at	CKB	11.4881	9.89712	12.0145	10.3985	7.9079	9.00045	10.6883	8.4194	8.53013	7.92354	8.69718	8.83712	6.93984	6.67398	10.1907	8.79957	10.5672	8.80399	9.64141	10.2819	9.93891	10.5752	10.9191	9.26072	5.2479	9.32096	8.92444	10.0772	6.81822	2.85683	11.8849	11.224	9.86616	11.6756	10.0191	9.70888	7.48074	6.72741	7.40685	7.10294	1.092	0.561525	1.485	0.314462	-1.764	0.320022	3.249	0.073827
200885_at	RHOC	8.98665	9.7266	9.23777	9.07206	8.63019	8.21906	9.00983	9.91372	9.06827	8.53153	9.57086	10.0993	9.31629	8.8951	7.22067	7.70705	7.80384	8.54199	9.44928	9.19802	9.34466	9.6318	9.1461	8.80199	9.93234	10.5693	9.88626	10.1561	9.99652	8.43729	9.15081	9.03631	10.0743	9.44004	9.49883	9.56009	9.28651	9.58486	9.93772	10.1215	-1.166	0.004101	-0.756	0.082767	-0.498	0.46846	-0.258	0.967603
200886_s_at	PGAM1	12.5805	11.3803	12.4306	11.4471	11.4037	11.5455	11.1914	11.4666	11.2664	11.541	11.2597	11.8996	11.4471	11.7165	11.1596	10.2365	11.3612	11.5338	10.3264	11.4518	10.1872	12.0847	10.9341	10.9671	11.5507	11.8155	11.6513	11.8438	12.0739	11.0075	11.4064	11.071	11.0374	11.2802	11.1097	11.4471	11.972	12.0389	11.9668	12.3831	-0.434	0.295787	-0.609	0.089318	0.172	0.639019	-0.781	0.167178
200887_s_at	STAT1	8.8706	10.4652	8.57767	9.84273	10.7596	9.5874	9.40609	10.6032	8.77018	9.61863	10.5649	9.27443	11.0837	9.6181	10.9012	8.27573	10.7643	9.78701	8.73331	6.36722	8.87755	9.29071	10.8878	9.85004	10.144	9.54302	9.96426	9.61555	10.0366	11.1933	8.70961	8.64051	8.81557	8.74396	7.99914	6.95186	11.4276	11.04	11.0833	10.7258	-0.182	0.942047	-0.567	0.693638	1.097	0.339816	-1.664	0.205799
200888_s_at	RPL23	13.0903	12.899	13.4953	13.3656	12.8323	13.4351	13.3965	12.8397	13.3681	13.0001	12.6771	13.1961	13.084	12.8326	13.3368	12.3299	12.1696	11.7145	11.6225	11.7887	12.8014	12.8837	13.0096	13.416	13.3801	13.0537	12.981	12.5913	13.0524	12.7015	13.4009	13.361	13.4478	13.2195	13.5178	12.8404	13.1416	13.1312	13.146	13.4296	-0.16	0.862201	-0.286	0.569931	-0.538	0.21982	0.252	0.967603
200889_s_at	SSR1	10.733	10.5082	10.2257	10.9809	10.6587	9.64013	10.9227	10.1082	9.90538	10.0684	9.45	10.7188	9.98396	9.15018	9.51743	8.72447	9.73819	9.18886	9.28344	9.93934	9.62108	11.4548	10.094	9.51742	9.72178	9.58207	10.067	8.74522	10.1087	9.04576	10.1026	9.9	8.94287	9.90662	9.73886	8.8577	8.97171	9.19141	9.01558	9.31845	0.322	0.692331	0.896	0.036115	0.249	0.588437	0.647	0.529195
200890_s_at	SSR1	10.4002	10.3349	10.0568	10.0178	11.0832	9.27262	10.4243	9.31106	9.61014	10.0441	8.60145	10.3729	8.88009	8.27809	8.92955	7.3666	7.71807	7.039	8.07351	8.62657	8.74658	11.2523	9.83748	9.01679	9.26033	9.06968	9.20511	6.90218	9.81384	8.59247	9.60524	9.44046	8.34378	9.06494	8.86002	8.08099	7.85559	8.51846	7.7463	8.19193	0.425	0.804372	1.197	0.104671	0.213	0.778293	0.984	0.600229
200891_s_at	SSR1	12.1408	11.6876	11.4728	11.6943	12.059	11.9346	12.1959	10.9106	11.8507	11.9299	11.0339	12.0531	11.0149	11.1169	11.4965	10.9729	10.8961	10.2369	10.1666	10.9302	11.088	12.5618	11.532	11.0117	10.7731	10.769	11.3232	10.655	11.6717	11.0352	11.9104	11.8091	11.5717	11.6902	11.3574	10.1113	11.5118	11.3072	11.1348	10.9233	0.363	0.531848	0.403	0.442275	-0.267	0.541066	0.67	0.40274
200892_s_at	SFRS10	9.52591	9.26806	9.48649	9.89387	9.7574	9.17252	9.85254	9.58332	9.02585	9.10436	9.25855	9.39467	8.94441	8.69759	9.05164	6.51336	7.718	6.29787	7.99673	7.53975	8.85867	9.67172	9.15365	8.61922	8.62356	8.33463	8.42744	6.80802	8.56598	8.42703	9.14638	8.97409	7.37099	8.37433	8.39247	8.90895	7.32577	7.45746	7.29186	7.92547	0.681	0.402644	1.051	0.105808	0.381	0.571239	0.67	0.829702
200893_at	SFRS10	10.7876	10.711	10.7457	11.1581	11.1295	11.1969	11.3008	10.8914	10.8903	10.7042	10.4342	10.5422	10.5331	10.7525	10.9125	8.49155	9.49551	9.13995	9.08752	9.31849	10.2771	10.7277	10.6998	10.3688	10.1772	9.7307	10.1643	9.73414	10.0227	10.2386	10.4977	10.5339	10.4084	10.5161	10.1349	10.2336	9.91098	9.64963	9.69679	9.71949	0.456	0.436397	0.579	0.245213	0.003	0.994698	0.576	0.64719
200894_s_at	FKBP4	6.75703	6.08939	6.12568	5.77256	5.26057	3.17804	4.08532	2.6623	5.01719	4.64365	4.957	4.85375	5.82462	3.77536	2.73946	3.96327	2.82525	2.54384	3.43669	3.00453	4.73825	7.30516	4.93877	4.02423	3.30338	4.59149	3.16011	2.94914	3.98853	4.54599	4.30599	4.58953	3.12171	4.76259	4.52027	5.44755	4.53781	3.30922	2.63574	4.56507	0.924	0.396271	0.424	0.79627	0.263	0.769279	0.161	0.9741
200895_s_at	FKBP4	7.97342	7.33873	7.27998	7.04266	6.93887	6.24719	6.51793	5.85259	7.0982	6.97037	7.57094	7.00475	7.82759	6.4129	6.25649	6.39835	6.49108	5.31579	7.01645	5.55595	6.82069	8.26552	7.04749	6.30612	5.45255	6.32962	5.92953	6.71155	6.48637	6.56321	6.27859	6.62335	6.96555	6.74616	6.32987	7.5937	6.95375	6.43448	6.21645	6.60486	0.623	0.218295	0.044	0.949911	0.216	0.648118	-0.172	0.967603
200896_x_at	HDGF	9.84663	11.2118	9.92268	10.4812	10.5857	9.49449	10.8627	12.4033	9.67815	9.86506	10.5447	9.97165	10.0514	9.66296	9.45566	9.77879	9.50357	9.69422	10.0801	10.0831	10.0688	10.1601	9.82175	9.35478	9.88718	10.2575	9.84192	9.97644	9.91997	9.52423	9.83015	9.83307	10.3497	9.95235	9.82117	11.1877	9.91603	9.97426	9.97426	10.0779	0.108	0.937944	-0.142	0.837246	0.127	0.771224	-0.269	0.967603
200897_s_at	KIAA0992	9.54713	9.5384	11.0049	7.74849	10.2182	10.228	9.53709	8.31829	10.0122	10.9584	10.2185	9.35584	9.99081	9.59423	10.6253	8.26855	10.2866	10.6108	9.84096	8.20672	10.4797	10.0932	10.6622	10.2842	11.3829	11.9604	12.3955	11.8927	12.3086	9.85232	10.5148	10.108	8.1044	9.9675	10.1566	7.74483	11.4321	11.5672	11.8653	11.0148	-2.169	0.000945	-0.906	0.251429	0.049	0.950634	-0.955	0.600068
200898_s_at	MGEA5	8.517	8.90842	7.24502	7.14539	7.78492	8.18347	7.12589	8.71454	7.65505	6.73251	7.02528	7.82878	6.37583	7.91	8.22716	6.02006	5.70308	4.64871	6.40614	5.47765	6.61227	8.11066	7.51924	7.42504	7.80306	6.77061	7.13835	4.35133	7.245	8.19259	7.11812	7.35083	5.38301	6.60737	7.27238	6.175	6.94765	6.56518	6.94409	7.42665	0.598	0.623212	0.448	0.763213	0.513	0.532241	-0.065	0.984196
200899_s_at	MGEA5	8.32474	8.95556	7.39136	7.60848	7.41766	9.1588	7.87257	7.76861	7.9971	7.62208	7.6147	7.62249	6.97753	8.63946	9.03423	4.32431	6.65874	6.71846	6.29097	4.21867	7.06315	8.12632	8.22891	7.59471	8.19957	6.64441	7.76283	7.64894	7.60219	8.65891	7.83486	8.12076	8.36116	7.36405	8.18178	6.46086	8.73392	8.20696	8.44538	7.95136	-0.056	0.980188	-0.444	0.776099	-0.457	0.574278	0.013	0.996873
200900_s_at	M6PR	9.79266	8.99354	9.08436	9.64502	9.45791	6.70744	9.11093	7.87448	7.95442	7.90359	7.81752	8.1976	8.68389	7.99545	7.62535	6.05598	6.62041	7.04032	6.40836	6.07645	8.9375	7.35645	9.23692	9.81103	7.79524	7.35877	7.52988	4.98996	6.94687	9.41462	9.04776	8.13671	6.70073	8.23549	7.6274	9.91349	8.13706	7.93672	7.57325	8.46696	1.228	0.149501	-0.253	0.847151	0.202	0.814198	-0.456	0.967603
200901_s_at	M6PR	9.50729	8.78414	8.98789	9.62667	9.11721	8.40575	9.24091	8.05772	8.48485	8.30338	8.47988	8.25231	9.09192	8.33928	8.98082	6.95373	8.32993	8.37083	7.71993	6.46608	9.26326	7.92937	9.52451	9.99295	7.86847	7.53371	7.23915	8.51271	7.03826	9.43326	8.69717	8.63856	7.93759	8.75827	8.4918	9.66752	9.06218	8.36738	8.4759	8.39364	0.987	0.057778	-0.168	0.845591	0.121	0.831398	-0.289	0.967603
200902_at	15-Sep	10.9145	11.1926	11.2031	11.4589	10.8	10.7291	10.9819	11.4127	11.3153	10.1966	10.7524	11.1278	10.5192	10.4288	10.9448	9.23146	9.90035	9.39745	9.36056	9.40986	10.4676	10.5573	10.6512	10.7957	10.5992	10.3553	10.5401	9.8152	10.6142	10.6468	10.7583	10.3741	9.91518	10.6574	10.4287	9.4167	10.0165	10.2704	10.2213	9.82862	0.191	0.867216	0.625	0.149023	0.149	0.724523	0.476	0.749907
200903_s_at	AHCY	9.59196	8.84423	9.18506	8.96943	7.777	9.19661	8.6145	9.8374	10.252	9.43487	8.90535	10.0632	8.62501	8.6728	8.49694	6.08747	6.79801	5.308	6.66617	7.66252	8.68196	9.10551	8.48242	8.91873	9.53848	10.6038	9.91283	10.4336	9.53512	8.47622	8.94992	8.52139	8.82095	8.85089	9.37441	11.1134	9.54989	9.6027	9.16418	9.91783	-1.499	0.038276	-1.363	0.065419	-0.397	0.607298	-0.966	0.648382
200904_at	HLA-E	8.64889	10.1099	8.64514	9.11481	10.2252	9.36264	10.1894	8.95992	8.98853	9.94173	10.2145	9.28106	9.91204	9.62394	11.0398	8.87166	10.2952	10.7167	9.98559	9.76254	10.0094	8.32378	10.7493	10.4508	8.52713	10.0313	9.83276	10.2654	8.94134	11.3419	9.58783	9.55995	9.15461	9.71579	10.1225	7.12146	8.70554	8.31667	8.55526	8.7455	0.271	0.851844	1.502	0.002653	0.162	0.769937	1.339	0.087647
200905_x_at	HLA-E	10.6431	11.5723	10.7773	10.8042	12.0142	10.8631	11.8919	11.5172	10.3683	11.5227	11.7817	11.0754	11.5299	11.4683	11.788	9.34134	11.5305	11.9989	11.2567	11.198	11.8526	10.3324	12.1427	11.9602	10.2341	11.1674	10.8804	10.7486	10.3821	12.3482	11.6432	11.4201	10.8511	11.3165	11.5932	9.92907	10.5523	9.73219	10.2103	10.4129	0.661	0.144826	1.176	0.003772	-0.022	0.964511	1.197	0.049724
200906_s_at	KIAA0992	6.42474	6.24796	8.57209	3.57651	7.21632	6.80603	6.27606	4.73887	6.04812	7.62709	6.32925	5.44928	6.07364	5.70575	7.96624	5.76191	6.04955	5.78369	5.77958	3.91837	7.7485	7.20955	7.61029	7.62725	9.23332	9.52528	10.3234	7.77206	10.0517	6.34769	7.87569	6.88213	5.2416	6.87644	7.04762	5.25892	8.51461	9.85306	9.29559	8.65835	-3.025	0.000312	-1.96	0.021679	-0.429	0.641099	-1.531	0.380677
200907_s_at	KIAA0992	8.97545	9.05268	10.9963	7.26682	9.96515	9.91387	8.50259	7.85295	9.49455	10.6506	9.61834	8.79286	9.36028	9.28235	11.0242	6.20379	9.5103	9.94202	9.28614	8.55652	10.469	10.017	10.733	10.2205	11.5177	11.9297	12.9363	11.4951	12.3266	9.62942	10.3044	10.1717	7.5646	9.62411	9.99819	7.62857	11.6947	11.6349	12.1358	10.998	-2.628	0.001073	-1.406	0.109845	-0.12	0.899081	-1.286	0.509024
200908_s_at	RPLP2	2.36926	2.2703	2.3423	2.3666	2.29436	2.41506	2.38255	2.41688	2.36975	2.33691	2.46826	2.25413	2.41627	2.34913	2.30726	2.61959	2.80496	2.50141	2.48981	2.67415	2.39513	2.35198	2.2626	2.3171	2.31558	2.45573	2.39883	2.49782	2.40506	2.33464	2.42081	2.30432	2.3624	2.53414	2.2992	2.42091	2.40077	2.3875	2.5151	2.38474	-0.01	0.971004	-0.017	0.899718	0.02	0.832817	-0.038	0.967603
200909_s_at	RPLP2	13.2783	13.3851	13.209	13.4792	13.3322	13.2102	13.2665	13.1495	13.8341	13.4534	12.7392	13.5509	13.4591	13.033	13.416	11.9613	13.0975	11.9149	12.5464	12.6881	13.0901	13.3172	13.3877	13.0611	13.4855	13.5448	13.4053	13.5332	13.2879	12.6571	13.4423	13.3322	13.5009	13.5521	13.4457	13.7523	13.6074	13.6018	13.4739	13.4631	-0.351	0.267235	-0.479	0.084862	-0.354	0.395702	-0.125	0.967603
200910_at	CCT3	12.1711	12.2856	11.566	11.9727	12.3714	11.0521	12.6369	12.5779	11.5267	11.1119	11.8254	11.0638	11.9707	10.0417	11.105	11.0107	10.966	10.0788	11.9467	11.8678	11.5555	12.007	11.4759	10.361	11.1881	11.2667	11.0624	11.7428	10.9007	10.2656	10.7296	10.7893	11.1371	10.9861	10.9768	11.2066	10.9485	10.6287	10.7921	11.3309	0.24	0.844622	0.491	0.392717	0.549	0.440216	-0.058	0.980195
200911_s_at	TACC1	9.38309	9.78515	10.0372	8.8609	9.05188	9.92317	9.41725	7.85638	9.46085	10.5889	9.2626	9.06179	8.80766	10.1017	10.0814	8.70795	9.57923	9.45925	9.55932	8.02233	9.89973	9.21451	10.7056	10.3703	9.80542	9.33541	10.0668	9.58954	9.74523	10.8322	9.26848	9.26595	9.51904	9.5853	9.51444	6.54026	9.48036	8.99907	9.09396	9.33294	-0.187	0.912637	0.832	0.136183	0.091	0.876958	0.741	0.587612
200912_s_at	EIF4A2	11.253	11.2313	11.316	11.4279	11.7508	11.9646	11.6707	10.5771	12.389	10.9766	11.1569	11.6246	10.9961	11.3304	11.7113	12.3286	12.1634	12.1556	10.8937	11.3831	11.3707	11.045	11.5995	11.5472	11.554	11.1978	11.1978	10.4041	11.149	11.6003	11.5868	11.5485	11.1609	11.2304	11.4652	10.9075	11.9505	11.6737	11.9143	11.7845	0.398	0.260028	-0.148	0.800258	0.1	0.7563	-0.248	0.967603
200913_at	PPM1G	7.58361	7.51983	7.56819	7.09622	7.69105	7.26492	6.95033	7.69169	6.63607	7.46851	7.25848	7.80591	7.06126	7.05809	6.8711	6.6642	7.15649	6.33001	6.12933	7.15992	7.11571	7.84466	7.36533	6.67448	7.07432	7.13007	7.09557	7.32111	7.00432	6.85025	6.47505	7.01147	7.3314	7.05667	6.74564	7.14575	6.74693	7.04797	7.12694	7.07737	0.028	0.974636	0.124	0.811199	0.229	0.504867	-0.105	0.967603
200914_x_at	KTN1	5.26535	3.88251	6.64868	7.13031	5.43895	2.38217	7.07703	6.99739	6.76641	7.59568	7.35678	5.81611	7.13182	6.70702	5.04259	3.99227	4.23037	3.75665	4.28906	5.256	4.73399	8.39702	6.89996	6.49721	6.72451	5.74167	4.77947	3.03779	6.70135	7.1788	7.43103	8.08093	7.83959	7.95401	7.61939	5.17744	7.19821	7.46365	7.24972	6.90373	0.462	0.867029	-0.94	0.492565	-1.926	0.106239	0.986	0.871584
200915_x_at	KTN1 /// PDIA6	9.86272	9.17623	9.4165	10.1208	9.43163	9.65018	10.1662	9.22097	9.89193	9.4743	9.97947	8.99875	9.57745	9.73769	9.46928	7.16508	9.25746	7.23204	7.69812	7.33306	8.76644	9.41036	9.29789	9.34294	9.02016	8.16195	8.83288	8.07452	9.1376	9.2577	8.82683	8.77634	9.29291	9.02462	8.96659	6.64764	9.12567	9.0234	9.26371	8.91726	0.512	0.56786	0.562	0.489584	0.18	0.770426	0.382	0.967603
200916_at	TAGLN2	9.93546	10.3377	11.3735	10.2733	11.1626	10.2284	11.4249	11.2143	9.67189	11.579	11.0338	10.3567	11.2046	10.5433	9.29352	10.9377	9.33213	10.8165	10.75	11.0355	11.1076	9.43775	9.89775	10.2165	10.574	10.9917	10.6328	11.2617	10.5867	9.72383	9.84564	9.90401	10.3377	10.3296	9.49625	10.1895	10.2315	9.93483	10.1542	10.4195	-0.294	0.731178	0.33	0.642382	0.533	0.418672	-0.203	0.967603
200917_s_at	SRPR	6.86379	7.09531	7.81211	6.82083	6.97567	5.10699	8.0123	8.24055	6.82856	7.31148	5.84272	7.1394	5.99277	7.14862	4.34895	6.32678	5.14695	4.95545	5.17967	5.21999	7.2093	5.83302	7.01697	6.81061	7.77104	8.33149	7.13284	5.20602	7.95447	6.62626	7.80337	6.50811	5.14994	6.80661	7.02304	8.59622	5.26041	6.83126	5.91979	6.83986	-0.805	0.429358	-0.215	0.862431	-0.184	0.826033	-0.031	0.992736
200918_s_at	SRPR	9.5918	9.73561	9.64576	9.67751	9.07952	9.86914	9.67665	9.82245	9.56361	9.74886	8.69527	9.75693	9.49783	9.72994	8.94606	8.88577	9.17193	7.38647	8.66225	7.65831	9.81717	9.61305	8.85856	9.08094	9.51762	9.96339	9.78271	10.3588	9.87262	9.49585	9.40017	9.22333	9.80769	9.47009	9.39372	11.0736	9.71303	9.6597	9.84523	8.97798	-0.632	0.171976	-0.587	0.218713	-0.192	0.665721	-0.395	0.928808
200919_at	PHC2	6.78963	7.75924	7.05663	6.95476	8.27472	6.66607	7.89751	8.1718	6.74725	7.46746	6.91809	7.29262	6.96536	7.84449	7.05224	5.7507	7.61508	6.7296	6.72226	7.34674	7.67905	7.55119	6.79961	6.82691	7.90715	8.05025	7.91694	8.85601	7.68358	7.13375	6.94279	7.12985	7.06842	7.03715	7.4934	7.52816	6.57405	7.08937	7.06451	7.38258	-0.882	0.010746	0.073	0.897767	0.066	0.867917	0.007	0.996611
200920_s_at	BTG1	9.55605	9.63059	10.5203	9.68821	9.9286	10.4365	10.8206	9.88821	10.5234	11.0959	10.7507	10.7426	9.82097	10.3158	10.6115	6.8014	8.11791	8.92985	8.91677	6.95806	10.2001	9.93315	10.8725	10.7442	11.034	10.6177	10.0431	7.62951	10.1509	11.7563	10.2702	10.0146	10.8099	9.59048	10.2259	10.1423	9.62307	10.0874	9.46875	9.09831	0.007	0.99784	0.218	0.861739	-0.28	0.729629	0.498	0.967603
200921_s_at	BTG1	9.92555	9.95688	10.4402	10.1846	9.65267	11.1782	10.4925	9.27765	10.3525	10.8682	9.73423	10.4504	9.82261	10.9241	10.4005	8.79588	9.23561	8.92056	10.0362	9.05581	10.3256	9.69313	10.7108	9.90407	10.0715	10.0022	10.6209	9.93671	9.66217	10.6981	10.0873	10.1683	9.53601	9.89529	10.2399	10.3926	9.51855	10.1316	9.2823	8.29058	-0.017	0.990848	0.518	0.323515	0.056	0.908424	0.462	0.834513
200922_at	KDELR1	7.03281	6.67374	7.31867	7.68645	6.76159	5.54266	5.60394	6.78098	6.94778	6.66548	6.50663	6.95997	6.79746	6.71573	3.86631	2.30602	2.01014	2.04894	4.80679	2.66182	6.73312	8.32687	7.82951	6.43868	7.85561	7.90895	7.65453	6.72245	8.01529	5.82458	6.8247	6.82446	7.4495	7.236	6.95345	8.15749	6.39314	7.27363	7.15321	6.72729	-1.757	0.127831	-1.267	0.346904	-1.184	0.497933	-0.083	0.986869
200923_at	LGALS3BP	10.1315	9.70976	8.53514	8.50329	7.60675	7.52213	9.77778	10.5672	2.96494	10.0279	9.99502	7.04722	8.9656	9.25579	8.98273	8.00484	9.64842	9.44521	9.38687	9.46352	8.83535	11.0913	9.18976	9.28699	7.75232	9.47222	9.03569	9.43568	8.30634	10.6299	9.72272	9.89841	8.51092	9.96369	9.1923	3.69115	9.96613	10.0781	9.50352	8.10633	0.183	0.958457	0.714	0.758335	-0.475	0.69022	1.189	0.849207
200924_s_at	SLC3A2	7.94428	8.35154	7.91089	6.95456	8.20674	7.6679	7.49783	8.02281	7.02668	7.62203	8.56442	8.59491	8.66759	8.66502	6.92623	7.20295	7.4405	6.64528	5.85224	6.49476	8.6569	7.43439	7.6132	7.80034	10.0572	7.73676	8.31895	8.30793	8.93851	8.39434	7.3441	7.15713	7.69496	7.13209	6.99408	10.3018	9.34185	9.80857	9.7583	7.58648	-0.986	0.07718	-1.673	0.001384	0.422	0.513863	-2.095	0.004088
200925_at	COX6A1	12.4793	12.0646	12.494	12.2901	11.9154	11.7618	11.9678	11.9165	12.0292	11.7801	12.5189	11.6298	12.5031	11.5657	12.0351	10.6807	10.7091	10.4606	11.1627	10.2547	12.2286	11.8504	11.8089	12.0233	12.0521	12.5995	12.3685	12.4529	12.242	11.4898	12.0014	11.8886	12.1655	12.1216	11.8612	13.1114	12.0053	12.2504	12.0994	12.1444	-0.598	0.152576	-0.577	0.17325	-0.263	0.542915	-0.314	0.967603
200926_at	RPS23	13.9975	14.0224	13.8765	13.8486	13.8543	14.3191	14.3156	14.4472	14.3139	14.1156	13.9976	14.1153	13.9444	13.8527	14.1146	14.0536	14.2087	14.3923	13.8189	14.3748	13.8523	14.0822	14.2466	14.1583	14.0364	13.6993	13.7618	13.5604	13.9441	14.0327	14.1098	14.1137	14.2973	14.1253	14.1189	13.3819	14.1095	13.9499	14.0263	14.0809	0.294	0.039103	0.185	0.271403	-0.059	0.69651	0.243	0.412275
200927_s_at	RAB14	8.48172	8.50302	9.09624	8.88304	8.56886	7.41458	8.44876	7.49539	8.11324	8.5625	7.73117	8.35514	8.13011	8.86025	9.04588	6.56793	7.05011	7.02826	6.86008	6.81226	8.69211	8.42125	8.49036	8.61035	9.31414	8.70214	9.25834	8.15949	8.62692	8.79862	8.22322	8.12557	6.90781	8.14967	8.00176	7.53563	7.84542	8.28858	8.9315	8.21535	-0.691	0.207458	-0.042	0.955876	0.239	0.643064	-0.282	0.967603
200928_s_at	RAB14	2.73076	2.59323	2.68438	2.72593	2.61262	2.78849	2.75293	2.7758	2.7275	2.67189	2.87903	2.53344	2.75552	2.68825	2.62327	5.09873	3.75739	2.94304	3.38294	4.27957	2.74895	2.68552	2.56225	2.65222	2.65006	2.85875	2.77261	3.10783	2.76934	2.67293	2.70906	2.59724	2.75618	2.62146	2.6064	2.77141	2.83797	2.71477	2.69033	2.74693	0.101	0.931949	0.181	0.795454	0.275	0.511963	-0.094	0.967635
200929_at	TMED10	12.291	10.0162	10.0307	11.4406	10.4132	10.287	11.1085	9.6701	10.147	10.2391	10.1029	9.85752	10.9127	10.9443	10.2204	9.06439	10.6696	9.7302	8.68138	9.91592	10.2272	10.6241	9.88037	9.85142	10.2463	10.8101	10.8299	10.2571	10.2562	9.88185	9.96271	10.1158	10.1728	10.4391	10.5123	10.2204	9.93341	10.2665	10.1163	9.92203	-0.232	0.8458	0.157	0.832893	0.008	0.987682	0.149	0.967603
200930_s_at	VCL	2.3233	2.17221	2.25873	2.34638	2.18046	2.38094	2.34677	2.37715	2.34092	2.31838	2.40439	2.15939	2.33215	2.27757	2.2077	3.37661	3.5531	3.01631	2.74015	3.55729	2.36114	2.23506	2.13408	2.31363	2.23687	2.52424	2.36526	2.72566	2.36744	2.21585	2.32996	2.29991	2.34677	2.30521	2.29008	2.41272	2.42421	2.31581	2.31451	2.35091	0.033	0.96677	0.114	0.809745	0.163	0.555194	-0.049	0.973665
200931_s_at	VCL	8.92041	7.02375	10.012	7.91439	9.65853	8.7089	8.99256	7.37196	9.6223	9.59159	9.62592	9.07073	9.70761	8.68686	8.60452	8.61348	8.36094	8.19494	6.93848	8.22547	10.6074	7.84631	8.8361	8.9898	10.761	11.2463	11.1656	11.2235	11.0352	9.71399	9.56248	9.95793	10.0155	10.0141	9.86686	9.74438	11.1593	10.9081	10.9887	11.53	-2.293	2.9e-05	-2.073	0.000142	-1.09	0.11757	-0.983	0.381219
200932_s_at	DCTN2	9.75207	9.66033	9.44843	9.42938	9.14248	9.87079	9.26891	8.77697	9.37911	9.41656	9.63153	9.79361	9.52894	9.37975	9.45999	8.55092	7.66514	7.9053	8.09319	7.57131	9.02875	9.67994	12.0551	9.31918	10.0892	10.6688	10.0532	11.072	9.70451	8.9366	9.09291	9.25916	9.52674	9.40727	9.33083	10.1746	9.63641	9.98005	10.0387	10.1013	-1.088	0.038823	-0.756	0.200441	-0.094	0.874613	-0.663	0.704795
200933_x_at	RPS4X	12.914	13.265	12.6255	13.3487	12.9691	13.258	12.9562	12.5962	13.4865	12.9341	12.9819	13.2205	13.0924	13.0552	13.0142	13.1712	12.4622	13.1699	13.0628	12.5692	12.8675	13.1619	12.7352	12.8865	12.9551	12.93	12.7288	12.8396	12.9593	12.7116	12.821	12.9532	13.2708	13.1029	13.1441	12.8683	12.9564	12.6746	12.8141	12.8664	0.098	0.799299	0.145	0.551693	-0.078	0.646787	0.222	0.608282
200934_at	DEK	9.75204	9.91018	10.4216	10.582	11.7113	10.9124	11.3891	9.86041	10.3162	10.9414	9.64576	10.8176	9.66524	10.4966	10.1503	8.5991	10.3854	9.52231	7.72894	9.16091	9.55472	9.87475	9.74064	9.58478	9.32896	8.13525	8.67695	7.99942	9.35089	9.82418	9.50089	9.19735	7.90001	8.9787	8.98656	8.55167	8.61371	8.60741	8.5702	8.79625	1.324	0.009538	1.394	0.006238	1.109	0.08058	0.285	0.967603
200935_at	CALR	8.22925	7.86496	7.35753	5.97457	6.42341	5.34404	5.86392	8.13804	6.02253	7.07579	5.45997	7.1083	5.71491	6.24759	5.6372	5.63187	4.9274	4.84923	5.48957	5.65469	8.67348	7.05148	7.81636	5.45314	6.55133	6.30274	7.46789	5.15514	7.8407	5.0473	5.18357	4.66504	5.6278	5.76912	5.33573	6.69043	5.32174	7.0366	6.62878	5.90081	-0.301	0.892203	0.047	0.966661	1.046	0.319371	-0.999	0.609357
200936_at	RPL8	12.763	12.8478	13.5147	13.2605	13.4681	12.7165	12.4481	12.3646	12.8116	12.7543	12.4899	13.24	13.1288	12.7991	12.3994	11.7431	11.8765	11.5248	11.4401	12.7602	12.4822	13.7491	12.6495	12.549	13.006	13.2449	12.6014	12.8923	12.8458	11.9484	12.5535	12.403	12.5473	12.6694	12.9026	12.754	12.523	12.3588	12.378	12.865	-0.289	0.634976	0.053	0.921496	0.014	0.972695	0.039	0.981518
200937_s_at	RPL5	12.5265	12.709	12.9794	13.1531	12.5411	13.0607	13.2421	13.4596	13.5484	11.9722	12.5229	13.2833	12.3242	12.6777	13.0323	12.2958	13.1708	12.2439	11.875	12.9248	12.4326	12.8007	12.1532	12.3948	12.8708	12.1048	12.353	12.1391	12.5418	11.8	12.7203	12.6774	12.6333	12.6817	12.7949	11.8206	12.3249	12.3021	12.3119	12.7549	0.283	0.530939	0.382	0.289851	-0.017	0.962756	0.399	0.660704
200938_s_at	RERE	2.72061	2.60018	2.67318	2.71146	2.68021	2.7866	2.7264	2.77339	2.73848	2.65135	2.81367	2.51683	2.74705	2.70353	2.67592	4.44638	4.15787	3.19306	4.08845	3.65331	2.73713	2.66418	2.51343	2.70497	2.68086	2.81077	2.75012	2.98541	2.77025	2.69376	2.66066	2.64095	2.74814	2.66566	2.57709	2.82538	2.80097	2.69353	2.61264	2.74998	0.135	0.88589	0.198	0.75709	0.276	0.503001	-0.078	0.967635
200939_s_at	RERE	2.81506	2.91	2.95602	2.75343	2.81969	2.98353	2.85324	2.97667	2.86073	2.86569	2.99378	2.89683	2.93959	2.9481	2.92857	3.28846	3.1124	2.98056	3.14556	3.31192	2.97484	2.95213	2.68427	2.75478	2.93921	2.9955	2.97099	3.0057	2.97322	2.94654	2.95083	2.81015	2.94373	2.91369	2.80345	3.12648	2.97575	2.93831	2.79062	3.00616	-0.031	0.922865	-0.021	0.890216	0.062	0.559421	-0.083	0.967059
200940_s_at	RERE	5.82822	7.06641	7.00054	3.17423	6.63333	5.90764	6.2239	7.13424	5.91673	7.56696	6.42684	6.46804	6.13438	6.7249	7.61451	3.19	6.57601	4.21565	4.24375	4.75422	7.18716	5.88109	6.65735	6.4159	7.48794	6.57577	6.90593	6.9595	6.79337	7.84364	6.11223	6.72281	7.08806	6.71077	6.70471	6.99583	7.57019	7.26297	7.62786	7.72962	-0.833	0.385786	-1.326	0.08425	-0.556	0.520804	-0.77	0.861991
200941_at	HSBP1	8.76721	8.10365	8.49522	9.38864	9.42838	8.27843	9.61058	7.66023	8.095	8.4746	8.41414	8.0542	8.52385	7.65874	8.83717	7.64202	10.0877	8.16227	8.41367	9.09521	7.31016	8.84029	8.56038	8.40544	8.78696	7.9926	8.49916	8.59468	7.93318	8.12594	7.90001	7.64741	8.79611	7.84948	8.31633	6.27121	8.01202	8.20362	8.6689	8.89565	0.136	0.932186	0.487	0.443735	0.395	0.504424	0.092	0.974007
200942_s_at	HSBP1	11.4797	9.86347	10.8027	11.652	11.57	10.4584	11.5706	10.3798	10.3959	9.41622	10.2246	10.5439	10.8889	10.193	10.5715	9.7121	11.0315	8.83255	9.25652	10.1337	9.40445	10.9377	10.1631	10.242	10.7394	10.451	10.5863	10.3512	10.4938	9.99664	10.1051	9.89135	9.24648	9.88293	9.98643	10.6387	10.355	9.82477	9.97574	11.0927	-0.136	0.930586	0.011	0.987708	0.566	0.435425	-0.555	0.728913
200943_at	HMGN1	11.7841	11.445	12.2168	12.1239	12.2183	10.8178	11.9813	11.3945	11.2464	12.0071	11.4877	11.8814	11.135	11.1425	11.335	10.3302	11.1104	10.52	10.4037	10.7801	12.1028	11.8032	10.8987	10.6044	11.0119	10.3812	10.6471	10.6697	10.9093	11.328	11.0067	10.8698	9.95016	10.526	9.91323	11.4629	10.3934	10.635	10.7427	11.2346	0.64	0.106842	0.47	0.29964	0.911	0.03616	-0.441	0.767309
200944_s_at	HMGN1	11.5418	11.2439	12.112	11.8899	11.9494	10.943	11.8423	11.1779	11.3541	11.8425	11.3411	11.5645	11.1907	11.3088	11.1825	10.0117	10.6933	10.3011	9.73197	11.0644	11.5983	11.6117	10.8231	10.6532	11.0892	10.192	10.6469	10.5964	10.9154	11.126	10.7995	10.6056	10.3596	10.5044	10.2332	11.458	10.8859	10.6457	10.7213	11.054	0.516	0.205212	0.251	0.721921	0.703	0.121249	-0.452	0.709531
200945_s_at	SEC31L1	10.4695	11.2043	11.1441	11.0075	10.8561	11.1208	12.2199	10.642	11.1947	11.3937	10.5736	11.0862	10.6564	11.2397	11.1164	9.34984	9.51042	8.84401	9.2938	10.1053	11.7463	11.7393	11.1608	10.6782	11.3319	11.5843	11.2404	11.0765	11.094	10.2083	11.4555	11.7248	11.4748	11.654	11.2998	9.44491	11.2226	11.2239	11.3364	11.1705	-0.523	0.456983	-0.137	0.86865	-0.779	0.281536	0.642	0.700547
200946_x_at	GLUD1	9.67409	7.95332	8.82343	8.20672	8.41421	7.41298	7.99518	7.82927	8.69422	7.72462	8.22949	7.81252	8.03945	6.46989	9.36325	7.20312	6.38495	5.12541	7.13212	8.58913	8.10527	7.75063	8.12567	8.6073	9.10101	8.81691	9.18561	7.43074	8.69328	8.01351	8.72716	8.75967	8.16103	9.2816	8.91319	9.31921	7.53918	8.18253	8.62874	8.21659	-0.738	0.309777	-0.47	0.645462	-0.861	0.324422	0.391	0.967603
200947_s_at	GLUD1	8.82125	8.23376	8.68646	8.84566	8.53339	8.11689	8.36067	8.0863	9.53516	8.0533	8.62301	8.18754	8.60397	7.75007	9.46311	6.45159	7.79968	7.68366	7.98083	7.54176	8.55152	8.24398	8.48099	8.85201	9.35644	8.81877	9.01758	8.51093	9.00773	8.23306	8.87524	9.30577	9.58138	9.68933	9.36737	9.79985	8.81031	8.81912	8.94054	8.73907	-0.634	0.125549	-0.713	0.073652	-1.055	0.015546	0.342	0.958992
200948_at	MLF2	9.45595	8.5228	9.29707	8.11761	8.1776	8.09185	7.9412	8.67856	8.1948	8.65101	8.86568	7.48081	8.07159	8.31702	6.63308	6.76083	6.5174	6.89024	7.26544	5.9833	8.21028	8.67789	9.03988	8.17238	8.58554	9.25885	8.60686	9.57103	8.98214	8.36738	8.14866	8.22776	8.4105	8.18648	8.10225	9.78174	8.83103	8.81643	8.94544	8.88645	-0.986	0.070732	-1.037	0.055061	-0.2	0.722723	-0.837	0.48971
200949_x_at	RPS20	13.0996	13.1574	12.8203	13.5008	13.0874	13.6355	13.1137	12.9544	13.9686	13.3098	13.2041	13.9668	13.7898	12.9054	13.297	12.5581	12.8985	12.8676	12.7794	13.4195	12.6827	13.1112	13.157	13.4608	13.1955	12.9808	12.7791	12.9763	13.0178	13.093	12.92	12.9463	12.9724	12.8618	13.1228	12.7119	13.0311	12.8741	13.2151	13.202	0.204	0.55693	0.187	0.610768	0.229	0.503001	-0.042	0.974845
200950_at	ARPC1A	9.55513	9.66872	9.92818	9.44133	9.95424	9.24215	9.89907	10.1195	9.58278	9.34586	9.8763	9.8428	8.77697	9.03036	9.34435	5.32218	7.77193	7.44143	5.79248	8.02558	9.13928	10.4339	9.01426	8.65085	10.5907	10.1912	9.97361	9.65779	10.1239	8.72577	8.59996	8.4852	7.41214	8.68738	8.2706	10.9595	9.27588	9.78694	9.91966	10.6242	-1.15	0.158646	-1.156	0.156217	0.666	0.503001	-1.822	0.120809
200951_s_at	CCND2	2.1742	2.0874	2.14649	2.15767	2.54591	2.21236	2.16155	2.20906	4.73887	2.1475	2.21694	2.05355	2.17082	2.15257	2.12878	2.30101	2.19781	2.19317	2.21962	2.22956	2.20958	2.19379	7.83481	2.17399	3.62692	2.49816	2.20746	2.23619	2.22696	2.18876	2.20139	2.15679	2.1717	2.2597	2.15839	2.20682	2.21066	2.19045	2.13151	2.95386	-0.037	0.987807	0.183	0.874496	0.332	0.661598	-0.149	0.971361
200952_s_at	CCND2	1.90089	1.86122	1.89441	1.893	1.88145	1.91547	1.90107	1.92073	2.84273	1.88663	1.96149	1.76149	1.88553	1.85937	1.87398	1.94603	1.91483	1.90679	1.91977	1.96473	1.90734	1.89744	7.4795	1.88489	4.83706	1.94051	1.90307	1.94822	1.92335	1.89916	1.91732	1.86569	1.88812	1.86068	1.86215	1.91214	1.92053	1.88435	1.85637	1.90679	-0.352	0.861948	0.262	0.831579	0.28	0.710086	-0.017	0.996107
200953_s_at	CCND2	5.15835	6.72554	4.4783	4.95909	8.98716	6.82443	5.71527	5.08472	11.3445	6.35098	6.51049	5.30832	7.89806	5.87264	9.74668	6.19352	5.25262	5.76896	5.98498	5.15301	5.79432	4.54686	12.5308	7.92996	10.4127	8.6674	6.73453	6.40858	8.33267	8.88311	8.58468	8.81158	7.72111	9.34301	8.3445	4.94448	8.85155	6.22856	5.2447	10.4393	-1.351	0.497732	-0.382	0.866585	-1.801	0.407004	1.419	0.87019
200954_at	ATP6V0C	6.96493	6.76672	7.19909	5.79686	6.2674	5.3693	6.274	6.41786	4.90599	5.83634	5.40593	5.93044	6.25775	6.28467	5.78208	5.67809	6.28443	6.27024	6.28251	6.30353	6.31105	6.54103	7.12956	7.02356	6.2629	6.84035	6.30753	6.27137	6.34902	6.65543	6.68635	6.44004	6.33159	6.97343	6.25412	6.30832	6.31147	6.58974	6.25973	6.26783	-0.169	0.860003	-0.11	0.846007	-0.3	0.503001	0.19	0.967603
200955_at	IMMT	8.70255	8.41496	8.41348	8.21029	8.20185	8.2177	8.35135	8.76116	7.98731	8.28103	8.46057	8.3264	8.63705	7.79057	8.3625	6.28288	8.54926	5.84956	7.63188	8.26451	8.19945	8.68577	7.77487	7.70017	8.28762	7.75062	8.15843	8.47991	8.18539	8.28556	7.79004	7.54644	7.77707	8.09581	7.6877	8.46998	7.69784	7.51253	7.66506	8.18488	-0.079	0.952837	0.188	0.808808	0.314	0.51613	-0.127	0.967603
200956_s_at	SSRP1	7.97927	8.14884	8.14407	7.76129	8.21316	7.75596	8.24258	8.45925	7.90758	8.00358	6.51311	9.01508	7.68869	7.86619	7.78638	7.65671	7.95432	5.71729	7.1102	8.00259	7.90566	8.06942	8.55478	6.35346	8.03725	7.07392	6.55527	6.80279	7.26389	6.97645	7.6814	7.37553	7.34921	7.44981	6.97043	9.43214	6.9525	6.70582	6.62159	7.72811	0.605	0.353457	0.263	0.796201	0.386	0.521905	-0.123	0.968112
200957_s_at	SSRP1	7.63909	7.35556	7.59561	6.92892	7.20258	7.56553	6.88311	7.47749	7.32335	7.21225	6.18956	7.57984	7.54457	7.33791	6.72439	5.42123	6.94914	4.68222	4.75151	5.0248	7.45804	7.34035	7.62292	4.95841	6.96032	6.59914	6.06238	7.23441	6.45372	5.79547	6.21	6.37464	6.95831	5.52568	5.33316	8.0147	6.30168	5.9108	6.239	6.33276	0.081	0.969883	0.183	0.861739	0.662	0.503001	-0.479	0.967603
200958_s_at	SDCBP	10.995	10.8466	10.8327	10.3135	10.8729	10.7701	10.8675	10.8297	10.7527	11.3527	10.9176	10.9087	11.3702	11.5234	10.9925	9.55404	9.75831	10.7894	9.11048	10.0464	11.9087	10.4305	10.5093	11.8057	10.7129	10.1864	10.4249	9.77525	10.4515	11.9949	10.4601	10.3995	9.75087	10.4111	10.4376	8.80189	10.6738	10.2504	10.2386	10.8468	0.492	0.411782	0.64	0.208388	0.51	0.489008	0.13	0.967603
200959_at	FUS	8.84127	9.41891	9.03181	9.32356	9.28741	8.78908	10.4583	10.2341	9.71558	9.28328	9.52123	9.97058	8.96834	9.6599	9.2468	7.97207	8.33356	8.5146	8.9637	8.82118	10.1222	10.2446	10.4876	9.17505	8.90555	9.31613	8.90011	9.17876	8.69144	9.82463	9.33648	9.71986	8.95888	9.02933	9.0237	10.8522	7.94892	7.77038	7.6755	8.78361	0.37	0.699994	0.762	0.161433	0.155	0.772756	0.608	0.730984
200960_x_at	CLTA	11.3274	11.2385	10.9456	11.1035	11.7057	11.0943	10.9961	11.061	11.2082	11.736	11.3684	10.8583	11.7008	10.5555	11.2531	10.5723	10.9226	11.0422	11.2158	11.0718	11.1987	11.0346	10.5047	11.1306	11.269	11.165	10.974	11.396	11.1027	11.3348	10.9206	11.134	11.3283	10.791	10.648	11.7612	11.1035	11.2134	11.3392	11.5437	-0.054	0.938958	-0.265	0.282586	0.163	0.512846	-0.428	0.244314
200961_at	SEPHS2	9.17673	7.62417	7.72578	8.28331	7.59678	7.86667	7.97971	7.88626	8.43138	7.65285	7.6359	7.4201	8.33243	8.06579	8.12511	6.96868	6.40334	8.27486	7.49414	6.86449	8.07291	7.70148	8.33024	8.64602	8.31969	7.33906	7.99818	7.55638	7.63786	9.20134	7.68965	7.63193	7.8325	7.66593	7.46078	8.8551	8.15763	8.65389	8.20893	7.79751	0.14	0.913473	-0.424	0.411077	0.254	0.557492	-0.678	0.401985
200962_at	RPL31	5.64691	7.38959	4.78904	5.31596	4.89643	2.93654	4.88877	6.79748	8.85902	6.03569	4.72823	6.6574	5.25206	3.61291	6.98337	3.73991	3.34229	4.91122	5.26153	3.22693	3.70386	5.47898	6.54649	6.37255	5.07365	4.61695	5.31281	4.70589	5.68407	4.54043	4.64614	4.58239	5.98388	4.71371	6.64167	3.70062	4.61299	4.96805	4.44856	4.92327	0.198	0.944693	0.746	0.590878	-0.037	0.971062	0.783	0.953649
200963_x_at	RPL31	13.209	13.352	13.0381	13.5875	13.1931	13.5756	13.0541	13.3883	13.3525	13.1278	13.2125	13.7857	13.5155	12.9532	13.4458	13.4143	13.2091	13.4612	13.4345	13.3962	13.4529	13.488	13.2865	13.5316	13.5203	13.152	13.2196	13.1749	13.3387	13.1353	13.3267	13.3528	13.6004	13.4941	13.6881	13.2073	13.4587	13.4167	13.3835	13.6786	0.063	0.870074	-0.085	0.758277	-0.148	0.495237	0.063	0.967603
200964_at	UBE1	10.7874	11.0247	10.7995	8.19392	9.19287	9.4796	9.49226	10.0144	9.69061	10.7174	10.5068	10.7749	11.5619	11.5339	10.2595	9.1202	9.87308	8.40355	10.3288	9.90022	11.8146	11.6036	9.93723	9.56542	10.5885	10.8572	10.4339	11.4565	10.7617	10.0232	9.91665	10.2297	10.6483	10.3628	9.81376	10.9258	10.5004	10.6826	10.7476	10.702	-0.636	0.376698	-0.528	0.518931	-0.01	0.987451	-0.517	0.93834
200965_s_at	ABLIM1	4.37845	7.18301	5.10587	7.56417	4.50564	7.3259	8.03346	4.44033	4.41371	5.96969	7.13871	5.99694	5.20007	6.4954	9.15769	4.54493	7.87517	4.44049	6.49849	3.38008	5.4324	6.66484	7.87488	7.52673	5.25521	3.92444	4.18494	4.52318	2.86753	7.21197	7.20343	8.77936	10.3098	8.3669	9.24136	2.8723	8.43198	4.81488	6.01906	8.05886	2.023	0.063921	0.135	0.936357	-2.606	0.034468	2.741	0.094957
200966_x_at	ALDOA	13.1793	11.4337	12.7974	11.0851	11.6065	12.3404	11.9272	12.6044	11.6459	12.3831	12.4439	12.7247	12.1151	13.1901	11.5074	11.1663	11.3758	10.7224	11.1954	12.066	12.5431	12.9267	12.3867	11.7617	12.5691	13.0797	12.653	13.0631	13.3823	11.7765	11.9618	11.538	12.1374	12.1738	11.7199	12.3989	13.1175	13.3059	13.1756	13.2568	-0.913	0.025623	-1.015	0.012025	0.13	0.770061	-1.145	0.060572
200967_at	PPIB	11.8334	11.1969	11.6107	12.4651	10.87	11.0293	11.0605	11.261	11.1565	12.0253	10.9503	11.0801	12.335	11.1914	11.501	8.86921	9.05531	8.44421	8.98538	9.90787	11.659	12.3287	12.3705	11.5171	12.1373	12.163	12.3962	11.4696	11.9575	11.3255	12.0874	12.0696	12.307	11.8447	11.8407	11.6576	12.2765	12.3556	12.1564	11.2111	-0.984	0.1827	-0.89	0.248559	-0.989	0.304823	0.098	0.978063
200968_s_at	PPIB	11.2928	10.7382	11.1531	11.8175	10.4576	10.4751	10.7491	10.7432	10.2197	11.3957	11.0457	10.5667	12.0949	10.3674	10.689	9.18098	8.43208	7.79608	8.82831	9.75243	11.6987	12.1455	12.1562	10.9852	11.662	11.8187	11.8735	11.3363	11.7081	10.8522	11.6427	11.4274	11.9892	11.5243	11.5799	11.749	11.5309	11.9729	11.619	10.9537	-1.054	0.13052	-0.94	0.197929	-1.007	0.277038	0.068	0.982616
200969_at	SERP1	8.96851	9.49046	9.29323	10.4412	9.17199	10.7368	9.18631	9.00369	10.2139	8.79147	8.27673	9.51555	8.86727	9.56077	9.44302	7.35754	7.29518	7.13844	8.82233	7.95341	8.704	10.0898	10.1398	9.71364	8.96959	8.19031	8.57209	8.52028	8.65427	9.18433	9.20688	9.15238	9.49332	9.34331	9.46904	7.97698	8.83226	8.35452	8.61619	8.6718	0.513	0.534398	0.604	0.399686	-0.239	0.681792	0.843	0.516439
200970_s_at	SERP1	8.32148	9.17397	8.89923	10.0863	8.47741	9.63859	9.3566	9.32472	9.96804	8.91119	8.57429	9.43934	8.89255	8.61986	9.52995	7.96463	8.15237	8.03648	9.15992	8.26075	8.86693	10.1362	9.44278	9.10074	8.83434	8.58386	8.53214	8.64459	8.78044	8.8609	9.5303	9.56496	8.96082	9.23142	9.5711	7.98288	8.81571	8.61292	8.97258	8.47821	0.333	0.56573	0.435	0.347689	-0.364	0.503001	0.799	0.206112
200971_s_at	SERP1	11.2366	11.2674	11.0794	12.106	10.9792	11.2566	11.1574	11.4876	11.4281	10.7362	10.8344	10.8618	11.3302	10.8619	10.7422	9.34999	10.2812	10.1711	10.7243	10.6567	10.8086	11.713	10.9943	11.1028	10.3832	10.7061	10.6184	10.666	10.8867	10.9194	11.4305	11.2833	11.183	11.2654	11.1925	10.8811	10.364	10.4036	10.3077	10.2116	0.311	0.489599	0.53	0.112276	-0.307	0.503001	0.837	0.077514
200972_at	TSPAN3	10.7115	10.0565	10.4828	10.3542	9.79436	10.3206	10.0952	10.6935	10.5508	10.3361	10.5581	10.205	10.232	9.26812	10.6914	8.84484	9.73728	8.92475	8.97527	8.9276	10.0013	10.5378	10.8659	9.68875	10.2052	10.615	11.0116	10.3594	10.4714	10.0547	10.5075	10.5014	10.8957	10.5883	10.75	11.0996	10.6907	10.9133	11.145	10.3684	-0.496	0.25197	-0.807	0.028662	-0.612	0.225439	-0.195	0.967603
200973_s_at	TSPAN3	10.254	9.51742	9.8338	10.1443	9.51982	9.87794	9.69514	10.6123	9.82895	9.75606	10.2111	9.62502	9.69588	7.97321	10.2735	6.81747	9.53081	6.59322	8.68886	8.46242	9.76564	9.83825	10.6113	9.31507	10.0635	9.96401	10.6966	9.93057	9.84309	9.27664	9.75006	9.50767	9.7047	10.198	10.3292	10.7815	9.8211	10.3161	10.3841	10.1525	-0.671	0.388946	-0.862	0.199158	-0.469	0.512995	-0.393	0.967603
200974_at	ACTA2	9.04747	9.49316	10.8074	7.19163	11.5888	9.77559	10.1448	9.58726	10.1332	10.6936	10.9258	11.2188	11.7567	10.5816	12.2492	9.89181	4.79015	10.1298	8.21086	6.22677	11.9305	8.09994	9.67143	11.1001	12.6589	13.6045	13.616	13.7496	13.5091	12.7723	11.3807	10.867	10.3906	10.7329	11.617	7.10345	12.8792	12.7876	12.6542	12.4662	-3.507	0.003131	-1.657	0.243179	-1.077	0.503001	-0.581	0.967603
200975_at	PPT1	10.357	11.2513	10.3699	10.7735	10.3947	10.6878	11.4129	11.2804	11.0544	10.7657	10.4788	10.7994	10.5994	10.0884	10.6371	10.284	10.8066	10.7468	10.1867	10.0999	10.8894	10.4183	10.5689	11.2688	8.36073	8.61434	8.81279	8.8388	8.3407	11.3237	10.654	10.5811	10.2592	10.1675	10.2912	10.1665	8.62733	8.19061	8.44916	8.14744	2.108	0	1.986	0	0.311	0.503001	1.674	5.5e-05
200976_s_at	TAX1BP1	9.62875	9.01469	9.20126	9.94677	9.90882	9.08206	9.02254	9.78983	9.76751	8.58367	10.0787	9.93353	9.18591	9.1571	9.24783	7.34308	8.25595	9.05772	7.7031	8.28228	9.46657	9.32287	9.09365	9.40366	8.69529	7.76888	8.55111	7.69257	8.63309	9.12945	8.93958	8.7434	9.08587	9.29895	9.03545	8.76814	9.66109	9.37424	9.49315	9.26839	0.876	0.035462	-0.169	0.822398	0.124	0.784047	-0.292	0.967603
200977_s_at	TAX1BP1	10.3411	9.82988	10.0794	10.669	10.3416	10.2848	9.95214	10.6214	10.7799	9.78629	10.3416	10.6446	10.3078	9.6773	10.0991	7.45263	8.64169	8.58245	7.72821	6.92741	10.0727	10.048	10.1248	10.4586	9.65356	8.96521	9.41666	8.29535	9.80667	10.3274	9.52248	9.15125	9.20032	9.66624	9.47316	8.85778	9.68694	9.63074	9.73635	9.64239	0.537	0.597903	0.254	0.821361	0.362	0.589518	-0.108	0.976745
200978_at	MDH1	11.9024	11.2534	11.7656	11.781	11.3366	11.3783	11.0755	12.1457	11.0958	11.384	11.4267	10.8813	11.1774	10.4034	11.007	10.6825	11.234	10.9338	10.369	11.0199	11.0727	11.0326	10.7142	11.3874	11.0249	10.5418	10.9927	10.823	10.9269	11.165	11.1124	10.544	10.0924	10.968	10.6431	11.1857	10.9146	10.4344	10.6321	11.3599	0.323	0.366802	0.28	0.476206	0.513	0.154272	-0.233	0.967603
200979_at	FLJ16518	5.87593	5.43987	7.2502	4.23101	4.54456	4.53968	4.56219	2.90506	4.52889	5.04431	4.24485	3.95017	4.32846	4.51669	4.50282	4.22315	4.43256	4.11578	4.10422	4.35127	5.49966	7.06984	4.66438	4.16727	4.91566	4.31164	4.62603	4.53954	4.53576	4.71986	5.00731	4.88602	4.56927	4.89392	4.45044	5.66534	4.65023	4.34526	4.86633	4.30416	0.127	0.944359	-0.054	0.950508	-0.049	0.938192	-0.005	0.998159
200980_s_at	PDHA1	9.23976	8.57479	9.52834	8.20151	8.52733	7.93013	8.21165	8.1615	8.68231	8.39767	8.53111	7.73594	8.53228	7.97218	7.97067	7.25692	9.35883	6.63351	7.99082	8.50763	8.88344	9.30396	8.18696	7.54643	8.35965	7.95234	8.2337	8.32137	7.52331	7.62255	8.28509	7.90841	7.70327	7.78085	7.21255	9.38988	6.75462	6.93035	7.6549	8.54465	0.221	0.873703	0.445	0.537186	0.521	0.500573	-0.077	0.977444
200981_x_at	GNAS	13.1639	13.5589	12.5417	12.4636	12.7667	12.611	12.636	13.1194	12.9693	13.1217	13.1985	13.0255	13.0318	13.7299	12.9648	13.1241	12.6848	12.4578	12.6425	12.2464	13.3173	13.9829	13.0341	12.7875	12.834	12.8917	12.9493	12.9129	12.8343	12.9781	12.9075	12.9068	12.9329	12.8296	12.8372	13.3216	12.576	12.7269	12.6229	12.9361	0.082	0.919372	0.13	0.794604	0.084	0.749924	0.046	0.974845
200982_s_at	ANXA6	9.2972	6.56183	7.62432	8.6488	8.18986	6.44587	9.11055	7.24228	8.47588	10.6639	8.61539	8.71215	9.41253	8.57435	8.86806	7.46919	5.77415	6.13761	5.95045	6.17735	9.01719	8.29408	9.06035	9.36073	10.125	11.138	10.2693	10.2514	10.7659	9.54813	9.25861	9.14158	8.12299	8.78707	8.57588	7.56375	10.3209	9.72443	9.7454	10.4238	-2.381	0.002533	-1.426	0.09426	-0.648	0.511963	-0.778	0.921353
200983_x_at	CD59	11.2411	11.2422	11.5369	10.4642	10.9647	11.1637	10.4616	9.87266	11.0727	10.4514	11.3672	10.4425	11.4449	11.0189	10.7974	9.51104	10.8394	11.3625	10.5413	9.1037	11.4333	10.6815	10.9352	11.6947	11.8996	12.1884	12.5646	11.6628	12.3429	12.0616	11.4517	10.8512	10.8459	11.6938	11.1542	10.9536	11.3336	11.7328	11.6659	11.9198	-1.263	0.001546	-0.653	0.144382	-0.331	0.510687	-0.322	0.967603
200984_s_at	CD59	9.9933	9.91402	10.4581	9.54218	9.73656	10.5184	9.73998	8.44561	10.2327	9.57428	10.1125	9.75885	10.4253	9.83443	10.1894	8.38226	9.92963	10.2465	9.28347	8.07139	10.53	9.66379	9.92504	10.6755	11.1777	11.272	11.7208	10.6984	11.3388	11.0472	10.3029	10.0588	9.9835	10.6663	10.4161	9.4341	10.8146	11.093	11.1974	11.4713	-1.392	0.001674	-0.953	0.038266	-0.436	0.503001	-0.517	0.802222
200985_s_at	CD59	10.5178	10.6886	11.088	10.2105	10.4363	11.2922	9.85027	9.19346	10.9283	10.3809	10.772	10.6057	10.9959	10.8147	11.1355	9.138	10.6789	11.093	10.1647	9.2852	10.7842	10.2196	10.642	11.2757	11.7624	11.8672	12.3046	11.5173	12.234	11.6462	11.0786	10.8209	11.0273	11.6467	11.2845	9.51726	11.6838	11.7635	11.8678	12.0713	-1.384	0.001705	-0.827	0.080185	-0.618	0.377371	-0.209	0.967603
200986_at	SERPING1	5.08552	8.93846	5.43676	8.57576	7.95122	8.08064	5.48691	6.22864	7.49621	8.15954	9.16233	8.91803	8.54562	4.71404	10.496	6.56009	9.53438	10.1405	7.4276	8.64095	8.813	7.8192	10.6056	10.8635	9.78148	11.1466	10.5639	11.3134	8.60473	11.3574	9.31985	10.395	10.3194	10.745	11.2896	2.62315	9.89629	8.47077	8.86466	6.4301	-2.081	0.129938	0.945	0.691368	-2.212	0.19271	3.157	0.115454
200987_x_at	PSME3	8.42706	7.41656	8.74261	7.4536	8.45845	7.34909	7.81172	7.74776	6.01984	7.38458	7.37486	7.3549	7.61492	7.34315	6.4048	6.23453	4.5315	4.88541	5.56304	4.59074	7.36959	6.68324	7.39225	6.76691	8.13019	8.01834	8.52892	8.11357	8.1829	6.93737	7.02569	6.48423	4.91181	6.70664	5.94327	7.61348	6.541	6.99281	6.78784	7.36751	-1.24	0.077375	-0.106	0.919111	0.74	0.499905	-0.846	0.718231
200988_s_at	PSME3	4.05459	3.16887	4.67128	2.57934	3.19469	4.20028	2.7189	3.35784	2.62599	4.4165	3.38466	3.32122	2.85252	3.26199	3.96303	3.4342	3.38015	3.39116	3.89383	3.52417	3.58882	3.24967	3.33049	3.35289	4.59427	4.09544	3.54037	4.59576	3.79079	3.84331	3.27377	3.17688	3.74941	3.33672	3.19017	3.70149	4.07849	4.72217	4.78504	3.3836	-0.653	0.073439	-0.664	0.068179	0.125	0.741202	-0.789	0.182323
200989_at	HIF1A	11.7436	11.2788	11.5139	11.4978	10.955	11.7186	12.2153	10.3153	11.2381	12.0354	11.6366	10.7867	11.5771	12.2073	11.4453	10.6429	9.81972	10.4698	8.78096	10.649	11.6966	11.6485	11.0727	11.8047	12.5029	11.3674	11.8548	11.0742	12.0626	12.1726	11.529	11.3645	11.8484	11.5657	10.7528	10.1909	11.8566	12.1026	11.9688	12.1723	-0.536	0.464118	-0.421	0.634107	-0.175	0.755103	-0.246	0.967603
200990_at	TRIM28	9.89165	9.24381	9.08037	7.97507	8.98282	8.88683	8.68567	9.51439	9.13023	9.11968	9.16319	8.21671	9.34144	9.34853	8.40615	7.8989	8.12476	7.24837	8.77188	7.03528	8.9548	9.89785	9.22682	8.67895	9.41915	9.69829	8.69458	9.65196	9.33392	8.7229	9.01096	9.37846	9.88234	9.29552	9.22386	11.2436	9.3237	9.35481	9.76317	9.65398	-0.578	0.30889	-1.086	0.017609	-0.576	0.44007	-0.51	0.824374
200991_s_at	SNX17	9.21712	9.10342	9.17313	9.54345	8.59091	8.05586	8.3233	8.49846	8.9206	8.89913	9.18963	9.22879	9.00821	8.30045	8.55397	7.23772	8.15009	8.33319	7.46414	9.40276	8.93871	9.29363	8.71892	8.6537	9.35323	9.96482	9.24394	9.91007	9.30292	8.54795	9.07876	8.91859	8.94822	9.07158	9.1389	9.58788	8.99441	9.31923	9.34586	9.43715	-0.861	0.009917	-0.643	0.06724	-0.337	0.503001	-0.306	0.955772
200992_at	IPO7	9.99758	9.57423	10.0405	10.1496	9.76106	8.734	9.49961	9.23704	10.3862	10.1853	8.66977	10.1518	9.19726	9.45998	9.27403	8.01335	8.36711	8.40753	8.39843	9.37334	8.39762	9.55447	9.39007	9.20633	10.1102	8.49042	9.03234	6.26998	9.39644	9.2967	9.53743	9.33775	9.17706	9.25996	9.23477	8.12088	9.41235	9.24046	9.47208	9.77929	0.649	0.321345	0.104	0.902042	0	0.999204	0.104	0.973881
200993_at	IPO7	9.68015	8.93648	9.14167	9.32743	9.16624	8.26351	9.04515	8.56107	9.86767	9.67082	8.35559	9.09289	8.77184	8.84035	8.67801	4.89706	8.21236	7.266	6.93002	7.56066	8.30998	9.09018	8.77103	8.69862	9.30326	8.19763	8.65988	6.88621	9.06338	8.9519	9.25681	8.88745	8.86699	9.27024	8.78011	7.14916	9.05981	8.67126	8.64121	9.16426	0.141	0.94735	0.026	0.979609	-0.449	0.545142	0.475	0.967603
200994_at	IPO7	10.1433	9.30043	9.55588	9.41448	9.32751	9.15929	9.06537	9.13797	10.2057	9.59084	8.55399	9.54612	9.05492	9.43867	9.1813	7.44661	9.48054	8.10543	8.70855	9.06941	8.49344	9.36679	9.23934	8.80076	9.52813	8.6445	8.76158	7.66454	9.01621	9.0679	9.21396	9.28853	9.59008	9.41406	9.05992	7.43945	9.44166	8.82729	8.88542	9.48391	0.415	0.486513	0.323	0.662833	-0.175	0.692847	0.498	0.752479
200995_at	IPO7	6.96074	6.46368	6.80331	6.40628	6.41793	6.32878	6.77479	6.23413	7.29829	6.77209	5.96112	6.11323	5.95469	6.46	6.6495	4.47582	6.46898	6.14142	5.25037	4.87222	5.93939	6.42192	7.11466	6.16058	6.63273	5.19257	6.41269	4.63815	6.42873	6.41034	6.51364	6.19178	6.95981	6.92086	6.09729	4.62358	7.32441	6.78569	6.73537	7.17723	0.413	0.630879	-0.255	0.796917	-0.263	0.623853	0.007	0.996929
200996_at	ACTR3	11.5745	11.087	11.4398	10.8357	11.5102	10.5962	11.0747	10.7577	9.51779	10.0735	10.8468	10.9359	10.8032	10.6977	10.8682	9.34332	8.86329	10.2887	10.9315	9.22633	10.2354	10.8943	10.4853	10.7538	11.0817	10.4126	10.6561	9.25506	10.7268	11.0438	10.9166	10.4067	9.2835	10.2809	9.92179	9.66897	10.0606	10.2906	9.91649	10.8279	0.161	0.916723	0.434	0.533643	0.425	0.503001	0.009	0.996563
200997_at	RBM4	9.15482	9.37152	8.99537	9.17722	8.94758	8.91306	9.2417	9.62201	9.43714	8.72397	9.01668	9.60257	9.24478	8.91523	8.82231	6.99419	7.95606	6.65226	7.34576	6.32175	9.21147	8.34922	9.60751	8.5926	8.99485	9.34296	8.9612	9.92293	8.42852	8.00121	8.84428	8.37265	8.96324	8.54014	8.38682	9.74961	8.54882	8.88116	9.09441	8.5423	-0.481	0.602606	-0.315	0.788078	0.027	0.966689	-0.342	0.967603
200998_s_at	CKAP4	8.34664	8.22926	7.66413	8.52074	7.3467	8.52512	8.15659	7.74449	9.16507	9.12379	9.3107	8.57979	9.25944	7.70768	8.31621	8.08097	4.68263	4.34878	8.14534	6.76375	8.53497	11.0624	8.99704	8.35958	9.80695	9.73413	9.63006	8.64454	9.49926	8.20992	10.5609	10.1378	11.1941	10.1057	9.85011	12.3359	11.3255	11.6119	10.7059	10.6459	-1.336	0.11993	-3.198	6e-05	-2.242	0.013183	-0.955	0.757186
200999_s_at	CKAP4	10.4333	10.195	9.76286	9.93464	9.55811	10.4813	10.1041	9.33534	10.7554	10.3309	10.7961	10.4967	9.97698	9.65258	9.93639	9.36056	7.13731	7.73089	9.49197	5.15686	10.1243	12.0203	10.7271	9.22831	11.1894	10.9347	11.2766	11.2438	11.3349	9.73335	11.4279	11.5111	12.1265	11.6474	11.2434	12.6553	11.9722	11.6889	11.5291	11.9227	-1.497	0.057778	-2.255	0.002753	-1.893	0.034468	-0.362	0.967603
201000_at	AARS	9.52206	10.0145	8.58142	7.71794	8.90044	8.68438	9.36205	8.86139	8.85168	8.35771	9.18911	9.08284	8.69552	9.35897	8.57302	8.99435	9.11961	8.20045	8.23706	6.86659	9.3613	9.04216	9.20183	8.3167	10.3436	9.16782	9.11643	9.85861	9.45758	8.85588	8.75466	8.63885	9.59987	9.17474	8.80898	11.5048	8.87446	7.90729	8.97426	9.52564	-0.791	0.144462	-0.559	0.387025	-0.197	0.710086	-0.362	0.967603
201001_s_at	UBE2V1 /// Kua-UEV	9.77547	8.65419	9.10857	8.5856	8.37095	7.69118	7.4961	8.96547	8.31721	7.60817	7.67141	8.15641	8.23629	8.32934	7.20315	5.51259	4.80423	7.26541	6.67599	7.43566	8.2062	8.04224	7.47022	7.26981	8.99424	9.13563	9.26924	8.23954	9.21814	7.98973	8.17087	7.4294	6.53458	7.37003	7.13181	8.49018	9.04997	9.0964	8.2172	8.20241	-1.178	0.068854	-0.818	0.273592	0.466	0.524921	-1.284	0.256013
201002_s_at	UBE2V1 /// Kua-UEV	10.5186	9.88748	9.96984	8.41752	9.38302	9.07348	8.57335	9.2476	9.46073	9.58247	9.24226	9.28554	9.26092	10.2546	9.50813	5.89345	7.75048	8.54836	8.64684	7.99987	9.8883	8.83591	9.22973	8.85232	10.1687	10.2173	10.4328	10.6981	10.148	9.29823	8.8214	8.847	8.47807	8.80254	8.69001	9.27449	9.89657	10.1073	9.9851	9.68497	-1.269	0.016895	-0.725	0.247053	0.337	0.568924	-1.062	0.284837
201003_x_at	RNPEP /// UBE2V1 /// Kua /// Kua-UEV	8.65383	8.96393	8.17008	7.81451	7.38822	7.21517	7.9825	9.42204	7.40171	8.11468	8.21485	8.47602	8.33676	7.72524	8.98844	6.59921	6.93959	7.42898	8.59922	8.31899	8.53434	9.69259	8.8726	8.86308	8.3449	9.55012	9.04824	9.5502	8.68126	9.33495	8.96634	8.8183	8.46915	8.62656	8.35914	9.20057	9.1352	9.08567	9.04075	8.74704	-0.793	0.115488	-0.8	0.111498	-0.406	0.503817	-0.394	0.967603
201004_at	SSR4	11.6904	11.167	11.5873	12.0898	12.7676	11.7543	11.3765	12.0128	12.235	11.9829	11.4827	11.7067	11.9349	11.5972	11.5048	9.71695	11.0849	11.2313	11.3007	9.914	11.6561	12.4129	12.3238	11.2896	11.5731	11.9497	11.7484	11.8056	11.7435	10.7417	11.8661	11.8942	12.1958	12.0745	12.1873	12.3785	11.6456	12.0967	11.7827	11.4658	-0.222	0.844622	-0.331	0.627546	-0.501	0.447335	0.17	0.967603
201005_at	CD9	10.422	9.86366	10.4454	11.5918	9.1527	11.9068	11.0611	7.7586	10.9028	10.1319	11.3569	9.76287	10.3546	9.53986	10.7796	10.6637	9.46993	10.2996	9.89489	8.2015	11.5169	11.3933	11.8051	11.1473	9.03284	9.77731	9.70189	9.3625	9.62242	9.84456	10.6802	11.0068	11.9058	11.3261	11.618	12.5851	9.46149	7.91745	7.91259	10.1011	0.871	0.37309	0.775	0.461499	-0.937	0.445071	1.712	0.173355
201006_at	PRDX2	3.1302	2.94286	3.5253	3.51813	3.47926	3.57271	3.53084	3.55266	3.24651	3.52819	3.57639	3.4648	3.51308	3.49881	3.43264	3.72781	3.60979	3.55054	3.63321	3.60186	3.54996	2.90645	2.457	2.99032	3.47125	3.60804	3.90703	4.02797	3.54692	2.85973	3.51988	3.51208	3.5178	3.51568	3.48384	3.55416	3.5562	3.50613	3.6474	3.53435	-0.336	0.089263	-0.184	0.501491	-0.134	0.535735	-0.05	0.967635
201007_at	HADHB	10.5555	10.079	10.1309	9.6512	9.70533	10.1307	10.1438	10.6053	9.83663	10.1861	10.2287	9.86259	9.94664	8.89041	10.1368	8.6369	10.2239	8.96091	8.44054	9.64059	9.89516	9.48879	9.17819	9.84391	10.0396	10.3466	9.63734	10.3134	10.1184	10.0319	9.52452	9.70662	9.18995	9.58262	9.34378	10.0564	9.80062	9.56988	9.81669	10.1206	-0.314	0.534615	-0.096	0.862987	0.308	0.503001	-0.403	0.745137
201008_s_at	TXNIP	8.99806	10.1857	10.1741	8.35419	9.88342	8.26573	10.022	9.17634	8.77659	9.80077	8.91381	9.58777	9.01392	10.1029	7.65356	4.33442	4.03009	8.79219	6.63859	7.78811	9.80903	8.3246	10.7925	10.3675	9.54536	11.4306	11.5121	8.10171	10.5959	10.4887	8.92412	8.41738	6.12495	8.77466	9.95782	8.03368	7.61611	8.81257	8.32045	3.40153	-1.426	0.341669	1.574	0.263149	0.371	0.773705	1.203	0.890709
201009_s_at	TXNIP	9.59289	10.3469	9.98537	8.48128	10.0083	9.61962	10.38	9.54488	9.26948	9.90694	10.0298	9.48593	9.72856	10.3866	10.5529	7.47387	10.6692	10.3658	10.1752	9.89575	10.6164	9.22897	11.1719	10.5482	9.8583	11.6533	11.6106	10.6085	11.3313	10.7834	9.42065	9.41416	8.62067	9.51343	10.5472	9.10998	9.69123	10.0401	9.5415	2.76915	-1.082	0.311701	1.7	0.056246	0.427	0.646715	1.273	0.569556
201010_s_at	TXNIP	10.3754	11.1502	10.406	9.53087	10.5406	10.9678	11.0739	10.1747	9.93799	10.4794	10.5422	10.5507	10.1758	11.2771	11.5043	9.43498	11.4858	11.2571	10.3399	10.4442	11.3186	10.1133	11.6964	10.997	10.4022	11.9832	11.8517	11.727	11.6591	11.2212	9.902	10.1491	9.26664	10.4794	11.2835	9.52232	10.3255	10.4397	10.5623	2.35498	-0.845	0.549621	2.039	0.025861	0.464	0.637579	1.575	0.414477
201011_at	RPN1	9.5697	10.0227	9.65799	10.8629	10.2535	9.58261	10.1469	9.22482	9.75908	9.37924	9.89521	9.09981	9.23986	9.31691	9.52866	8.1629	8.70676	7.95066	8.491	6.93195	9.92945	10.7461	10.4926	9.28388	9.54099	9.54184	9.76325	9.54847	9.84065	8.5766	9.73875	9.44065	10.2879	9.78408	9.58712	10.212	9.33248	9.56745	9.83903	9.05145	-0.255	0.867216	-0.208	0.826017	-0.375	0.53507	0.167	0.967603
201012_at	ANXA1	10.5622	11.3732	11.2559	10.3335	10.6815	11.7842	10.9392	10.531	10.5628	11.6133	11.6029	10.5976	10.9327	11.7417	11.1943	11.3475	10.455	11.5226	11.2425	11.2264	11.1223	10.2288	10.5091	10.956	11.3742	11.1363	11.3062	10.2303	11.7682	10.9083	11.3953	10.779	11.7322	11.2467	10.9366	9.50541	11.3892	11.5872	11.4899	11.2142	-0.154	0.893002	-0.028	0.960803	-0.209	0.59777	0.181	0.967603
201013_s_at	PAICS	9.0897	8.75792	9.3558	8.72747	9.02384	8.53387	8.60153	8.66678	9.44621	9.27951	8.60379	9.12247	7.71601	8.67521	7.52324	8.34092	7.50837	5.73208	6.81611	8.64536	7.30292	10.0251	7.90506	6.86316	8.52798	7.39161	7.59062	7.15545	8.07055	7.08358	7.91264	7.78733	7.65974	7.87736	7.52578	6.96815	7.776	7.62582	7.17763	8.85403	0.547	0.570869	0.614	0.475379	0.541	0.503001	0.072	0.980872
201014_s_at	PAICS	9.94512	8.54865	9.49681	9.71177	8.96526	8.57932	8.88715	9.35487	9.82114	9.00446	8.52553	9.36105	8.61391	8.64109	7.62792	7.17519	6.66448	4.78491	7.05007	9.29076	7.50707	9.9364	7.94291	7.17489	8.94447	7.52741	8.04525	6.31006	8.28596	7.52923	8.26191	7.43696	6.36375	7.54498	7.12825	6.8937	7.39417	6.83705	6.59178	9.16873	0.583	0.709814	1.029	0.275119	1.058	0.392143	-0.03	0.993478
201015_s_at	JUP	5.92387	6.17427	5.80071	4.1062	5.7197	5.47503	5.26982	5.21219	4.6868	6.30301	6.28428	6.80022	5.26806	5.19841	5.43983	4.14511	5.44021	6.63872	3.86656	3.63841	6.97067	6.2099	6.94302	5.89597	4.35428	5.65708	3.90126	5.2577	4.26046	6.58225	6.38092	6.99383	6.64997	6.86464	5.93812	6.91878	4.6637	5.23956	6.05263	5.46193	0.914	0.176637	-0.068	0.943829	-0.966	0.259864	0.898	0.559817
201016_at	EIF1AX	9.66	8.94202	9.85886	9.74845	8.94621	9.6721	8.61291	8.13211	9.81787	8.86586	9.13107	9.00856	9.02918	8.83982	8.37523	7.85862	7.03252	7.32709	10.0185	8.3329	9.34652	9.51738	8.57541	7.5427	8.72773	8.23361	8.6316	7.42453	8.48202	7.30672	8.49886	8.25697	7.5124	7.98583	8.38384	7.27961	8.02205	7.69927	7.40895	8.11274	0.48	0.549687	1.075	0.041497	0.652	0.437773	0.423	0.967603
201017_at	EIF1AX	7.89941	7.72879	7.82823	8.48707	7.58633	8.53252	7.56526	6.38965	8.59632	8.02111	8.03952	7.82542	7.63215	7.6439	7.4467	6.85788	6.81042	7.32153	9.49903	6.25097	7.52858	8.08723	8.03788	6.80577	7.33123	6.72957	6.91465	5.11566	7.48774	6.23032	7.52827	7.23071	6.01732	7.32046	7.37038	6.3596	7.0518	6.90824	5.6078	7.10932	0.91	0.10531	1.019	0.061474	0.533	0.503001	0.486	0.947675
201018_at	EIF1AX	6.92608	6.45008	7.41938	7.83789	6.19637	6.90317	6.70667	4.56956	7.90153	7.61993	7.6301	6.1454	7.33078	6.71957	6.90033	4.3455	5.61897	4.30295	9.56034	4.39075	7.30167	7.29459	6.82202	6.27402	6.51418	4.98777	6.28739	4.20795	5.68903	6.18814	6.20739	6.18333	5.99536	6.76722	6.88801	5.44482	6.01827	6.18958	5.31614	5.43893	1.077	0.209075	0.933	0.311671	0.206	0.803519	0.727	0.920159
201019_s_at	EIF1AX	9.60574	8.85139	9.89736	9.71507	8.90883	9.05076	8.95707	8.45351	10.7583	9.90011	9.70003	9.4382	10.1082	9.4056	8.5905	5.95155	8.02957	7.18057	9.70187	6.9644	9.45582	10.0194	9.11746	9.02551	9.22554	8.36329	8.51002	6.28133	8.84971	8.57947	9.53235	9.35454	9.38203	9.32956	9.25869	9.04528	9.27443	9.17993	8.69	8.78758	0.769	0.374301	0.019	0.985892	-0.357	0.61919	0.376	0.967603
201020_at	YWHAH	8.66786	8.62177	9.48432	8.23872	9.40572	9.45443	9.12764	8.64542	7.7792	9.78776	8.9458	9.38818	9.74942	8.04767	9.98913	7.51285	8.79098	8.8207	7.58691	8.35204	9.37069	8.5988	9.27791	9.43639	8.64896	9.07426	9.62354	9.32798	9.03904	8.98627	8.69101	8.28251	7.87675	8.44417	7.3353	8.69147	9.40453	9.54932	9.72706	8.29321	-0.26	0.817031	-0.25	0.786055	0.757	0.198016	-1.007	0.16471
201021_s_at	DSTN	11.6807	12.9012	12.0203	12.9998	11.7898	11.5155	12.6788	13.1629	11.8856	12.1686	12.03	12.4537	11.1169	11.9652	12.2318	9.58791	11.5444	10.0673	12.1793	10.1934	11.7368	12.4639	11.838	11.7116	12.7297	13.3128	13.4745	12.6453	13.189	11.9715	12.6418	12.6489	12.5543	12.6782	12.9069	12.1311	12.6495	13.3459	13.0412	12.2715	-1.234	0.014375	-0.852	0.120118	-0.85	0.22477	-0.002	0.999225
201022_s_at	DSTN	10.8528	12.5414	11.2458	12.405	11.2183	11.1352	12.0224	12.383	11.6384	11.7338	11.6877	11.8354	11.254	11.1779	11.7174	10.4895	11.7569	11.089	12.0887	9.74569	11.5913	11.997	11.4293	11.3143	12.3213	12.6142	13.0579	12.6592	12.9066	11.6161	12.0023	12.0709	12.6883	12.281	12.4627	11.6928	12.7051	13.1969	13.0818	11.969	-1.193	0.001782	-1.01	0.008775	-0.782	0.113548	-0.228	0.967603
201023_at	TAF7	9.25859	9.20265	8.87814	9.37811	9.3063	10.0197	9.30901	8.82694	9.3372	9.0673	9.61409	9.69027	9.06448	10.1833	9.19853	6.64029	6.79061	8.40281	8.01969	6.70515	8.56438	8.77874	9.49613	9.21696	9.71589	9.23402	9.64505	9.56264	9.41827	8.68162	8.84045	8.76268	8.75953	8.64608	8.66392	7.60481	9.71212	9.53545	9.62203	9.25666	-0.65	0.383644	-0.281	0.800723	0.131	0.838079	-0.412	0.967603
201024_x_at	EIF5B	8.05486	7.43924	6.95865	8.13509	7.37329	5.75132	6.89383	8.11988	7.61456	8.21026	7.66411	7.44612	8.19947	7.57787	6.87274	7.20781	6.12566	6.12951	7.22211	7.40024	8.55597	8.82108	7.63586	7.6445	7.80603	7.26643	6.93942	5.73	7.91341	8.26297	8.86198	9.32848	9.51252	9.37986	8.9134	7.77563	9.4348	8.83261	9.01598	9.60687	0.362	0.729957	-1.44	0.003582	-1.707	0.00214	0.266	0.967603
201025_at	EIF5B	5.85681	5.05557	5.19133	5.64692	5.11874	4.76948	4.76496	4.98972	4.54908	5.6738	4.80776	5.58944	4.87376	4.55489	4.74989	4.76573	5.28524	4.76081	4.85821	4.68424	4.7867	5.67685	4.44528	4.52381	4.84673	4.38715	4.40491	4.31844	4.76573	4.63078	4.16332	4.18248	4.55952	4.47956	3.88375	4.13257	5.2853	4.64558	4.75072	4.72405	0.44	0.127831	0.277	0.455667	0.731	0.016475	-0.454	0.427793
201026_at	EIF5B	1.92954	1.85323	1.90715	1.91573	1.8784	1.90293	1.87651	1.94489	1.96416	1.92185	1.94781	1.84696	1.90859	1.92589	1.88112	1.9659	1.91825	1.92818	1.9366	2.00652	1.95286	2.3617	1.89258	1.89528	1.88731	1.91367	1.93421	1.94131	1.94511	2.00513	2.51136	2.12647	2.20564	2.06453	2.64551	1.94704	1.94697	1.99342	1.97436	1.93819	0.014	0.957998	-0.021	0.878857	-0.372	7.3e-05	0.351	0.002553
201027_s_at	EIF5B	9.04219	8.17432	7.89947	8.69079	8.55196	8.47873	7.6332	8.26107	7.60635	7.88971	8.06747	9.00568	8.38956	8.27543	8.44246	7.62774	7.72546	7.53049	7.43927	7.51685	8.3259	8.50428	7.7293	7.33854	7.91851	6.57256	7.4209	6.89947	7.85183	7.83556	7.29989	7.36421	7.65253	7.61032	7.28936	6.86952	7.93052	6.97727	7.50129	8.32322	0.747	0.02896	0.559	0.130101	0.636	0.151248	-0.077	0.970141
201028_s_at	CD99	10.8747	11.6432	12.525	10.4741	11.2189	10.8532	11.5194	10.9982	10.8726	10.5288	11.9338	10.3134	11.8632	10.2017	11.4309	8.34978	10.2162	10.2672	11.0257	10.5299	12.9198	11.4519	11.7273	11.3299	11.5205	11.6596	11.6838	11.7917	11.3891	10.8283	11.317	11.2318	11.2112	11.5725	11.3667	11.102	10.9781	11.8234	11.6105	11.13	-0.573	0.410008	-0.293	0.787545	-0.304	0.589184	0.011	0.996563
201029_s_at	CD99	11.7111	12.337	12.8168	11.2985	11.9885	11.8421	12.1249	11.9126	11.9675	11.9861	12.2405	11.4545	12.8994	11.5551	12.5712	10.5458	11.8549	11.8794	12.5606	12.0718	13.304	12.3213	12.2767	12.2579	12.1763	12.4491	12.4541	12.3581	12.1045	12.0074	11.9744	12.0594	12.4158	12.3313	11.9834	11.7113	12.4552	12.7172	12.5693	12.1219	-0.237	0.733842	-0.244	0.701606	-0.081	0.827501	-0.162	0.967603
201030_x_at	LDHB	12.5806	12.4262	11.8944	12.2894	11.553	11.6956	11.8383	11.9683	12.2368	11.5925	12.0952	12.1406	11.7229	10.7271	11.7072	11.0877	11.7241	11.0562	11.6777	10.8987	11.0804	12.5572	12.6935	11.3194	11.8773	11.2177	11.4993	11.3638	11.704	11.3495	11.8824	11.6929	11.2885	11.6649	11.5996	11.6982	11.3855	11.2555	11.4995	11.8824	0.224	0.74802	0.212	0.747955	0.131	0.706154	0.081	0.967635
201031_s_at	HNRPH1	10.0112	10.3081	10.5232	10.2157	9.29454	10.9813	10.4158	10.5332	10.3489	10.6029	9.71899	10.7275	10.2489	10.6539	11.0748	9.06927	9.5124	9.13888	10.3708	9.95519	10.4539	10.3731	10.3535	9.37203	9.70775	8.74414	8.7142	8.38108	9.39412	9.60378	10.6567	11.0341	9.92091	9.99634	10.1878	9.52087	9.87145	9.73401	9.8986	9.47267	1.166	0.000915	0.455	0.298799	-0.205	0.599691	0.66	0.359164
201032_at	BLCAP	9.1013	9.44387	8.86873	9.38317	8.83348	9.27137	9.35746	8.42977	9.20887	8.77375	9.8901	8.84905	9.54251	10.3176	9.0668	6.68595	6.66362	6.65172	7.35542	6.68152	8.072	8.50419	8.89434	8.73087	9.7366	9.71855	9.57534	10.3195	8.79303	8.92195	8.22801	8.37715	8.91327	8.49205	8.50725	9.74232	9.54584	9.47916	9.86657	9.25744	-1.009	0.121692	-0.958	0.148362	0.116	0.864998	-1.075	0.387313
201033_x_at	RPLP0	13.5292	13.8007	13.7968	13.6737	13.5349	13.8691	13.5314	13.7296	13.9225	13.6506	13.5367	13.6444	13.8812	13.3514	13.8196	14.0913	13.558	13.7874	13.9477	14.096	13.6469	13.4893	13.6607	13.6713	13.8649	13.9432	13.9348	14.0058	13.7814	13.4286	13.6359	13.7329	14.0444	13.902	13.8483	14.2527	13.7851	13.7014	13.8062	13.8046	-0.2	0.168996	-0.164	0.305135	-0.127	0.503001	-0.037	0.967635
201034_at	ADD3	9.19425	9.56507	9.99401	8.97002	9.40334	9.66318	9.38482	10.5293	10.1009	9.39148	10.2291	9.59824	8.86399	9.80457	10.1735	4.62013	6.08039	9.29526	7.74856	6.02574	8.90727	9.04629	9.83232	10.1002	11.2084	10.1464	9.95863	9.75733	10.789	10.3202	9.34986	9.42069	7.90315	9.38717	9.66547	7.69949	11.6248	10.8412	11.1442	10.3398	-1.298	0.223071	-1.256	0.245844	-0.072	0.947351	-1.185	0.698824
201035_s_at	HADHSC	7.84738	7.48114	7.77783	8.7417	7.24556	9.95818	7.59321	7.79892	8.09745	7.43012	7.32153	7.78701	7.06581	7.47241	7.24202	7.03165	7.37418	7.35195	6.64928	6.37555	8.07632	7.49678	7.49287	7.02913	6.78046	7.41759	7.10276	6.82761	6.70309	6.68602	7.05403	7.2806	7.84424	7.64519	7.98118	6.75901	6.65369	6.28936	6.51831	6.84332	0.571	0.247617	0.924	0.02839	-0.024	0.961444	0.948	0.177971
201036_s_at	HADHSC	7.85886	8.58645	8.35774	9.42111	8.43315	9.91237	8.58256	8.27486	8.72096	8.39409	7.97097	9.02104	7.41877	7.92731	7.93033	6.95576	7.37324	5.92176	6.16071	7.38076	8.22832	8.22166	8.07969	7.30222	7.45916	7.95446	7.94106	8.51026	6.83049	7.40388	7.92731	7.87847	8.58322	7.91675	8.7054	7.00022	7.93891	7.36031	6.89465	7.10455	0.254	0.872665	0.734	0.251487	-0.209	0.720456	0.943	0.411293
201037_at	PFKP	8.94612	5.38678	8.54773	6.50813	5.61819	9.34899	6.94963	7.40783	7.1195	6.75854	8.10048	5.51168	7.59071	8.83277	7.43446	7.5601	7.23628	7.20043	6.8789	7.55732	5.12906	7.07151	6.63811	5.45834	8.62498	8.15835	7.73824	8.43058	8.71042	7.40005	7.30374	6.42779	7.42443	7.63836	5.92317	8.40345	9.46721	8.80468	8.55763	8.92776	-1.205	0.087875	-1.704	0.010086	0.184	0.803519	-1.889	0.058867
201038_s_at	ANP32A	7.13003	7.14664	6.88618	7.61594	7.16667	7.43597	6.58322	7.16132	6.88861	6.90616	6.94068	7.15814	7.2373	8.87191	7.47664	6.34639	6.08953	6.2233	6.31485	6.97072	6.70112	7.75458	7.16749	7.22559	6.39561	6.87052	6.90829	6.89327	6.55035	7.92903	7.18699	7.26275	6.54346	6.87395	6.84406	6.75843	6.62095	6.48756	6.84964	6.54833	0.37	0.441713	0.44	0.297331	0.151	0.685046	0.289	0.967603
201039_s_at	RAD23A	5.82386	6.31034	7.29778	6.75185	6.66378	5.90575	5.11908	7.36473	6.83132	7.72852	4.51172	7.8348	5.15499	5.69496	3.10928	4.96123	3.25717	3.53712	6.32859	3.67572	7.32537	6.51159	7.04042	5.80047	7.32036	7.57675	6.94427	5.95279	7.48967	6.44171	6.58824	6.22175	6.36151	6.27915	6.02976	8.64842	6.67345	7.22794	6.91456	7.27853	-1.177	0.212387	-1.469	0.090955	-0.417	0.639252	-1.052	0.70323
201040_at	GNAI2	8.37849	8.77653	8.32431	7.9229	8.12018	4.86094	7.50396	8.77913	7.74939	7.60727	8.70125	7.73369	7.91184	8.96852	6.14356	7.765	4.80176	8.06313	7.08029	8.19379	9.03192	8.33868	8.65542	8.38628	7.4947	8.4246	8.48629	7.82202	8.94077	8.29634	8.24208	8.15379	8.76198	8.09426	8.17716	8.06187	8.39163	8.60634	8.58797	7.87567	-0.39	0.810457	-0.461	0.712843	-0.442	0.544501	-0.019	0.995529
201041_s_at	DUSP1	10.7185	10.4068	11.5757	8.54064	10.2729	10.5638	8.21795	11.1518	9.59598	10.161	12.8817	12.3284	9.67688	10.855	8.86349	8.69788	8.48382	10.4216	7.46972	7.0884	12.2336	8.97947	8.73067	12.1254	10.5896	11.9445	12.1192	11.8464	11.3565	12.7268	12.7046	12.7437	8.8712	10.3326	12.716	8.00351	9.85758	10.1816	10.1441	10.1803	-1.461	0.226992	0.437	0.820112	-1.363	0.413642	1.8	0.415868
201042_at	TGM2	3.26676	4.36237	4.39261	2.6485	2.9553	3.06185	3.20874	3.19917	3.00669	2.70255	2.91945	3.14963	3.19504	4.21293	3.19197	3.21023	3.67476	3.82518	3.2608	4.3663	3.50263	3.13941	3.12335	3.67253	3.62858	3.09148	3.04006	3.17102	4.27604	4.43731	3.22208	2.91127	3.0064	3.1971	3.11749	3.56107	5.9968	4.68663	5.1416	4.75715	-0.014	0.991423	-1.401	0.000259	0.337	0.503527	-1.738	0.000948
201043_s_at	ANP32A	6.64365	4.59972	6.37685	6.93926	5.63956	4.71745	6.83681	7.82376	6.7619	7.29909	6.63132	7.75298	6.87868	7.95301	5.79108	6.06221	6.22399	5.93782	6.79846	6.80012	6.80351	7.83346	7.2867	7.62731	6.83255	6.83704	5.84231	5.79632	6.91557	7.56271	7.16284	5.75435	4.8675	5.96386	5.65574	6.56031	4.91834	5.13885	4.99092	6.69667	0.259	0.887177	1.042	0.09682	0.822	0.367663	0.22	0.967603
201044_x_at	DUSP1	5.72335	5.24363	7.23842	3.9359	5.49706	4.11154	4.7847	6.56449	5.42365	4.45361	9.32001	8.4969	4.43865	6.00622	3.94958	4.88146	4.4486	5.0454	4.46458	4.48875	7.77244	4.40439	4.57448	8.18587	5.92893	7.62942	7.83932	5.45315	6.31885	8.71633	9.11177	8.4837	4.44229	5.23475	8.62376	4.47738	4.47771	4.46037	4.60159	5.90194	-0.947	0.600774	0.903	0.623021	-1.492	0.379027	2.395	0.200988
201045_s_at	RAB6A	3.15845	3.12434	3.15875	3.15815	3.14502	3.16047	3.15928	3.18406	3.14786	3.13608	3.18118	3.19967	3.01858	3.23027	3.08625	3.18499	3.16458	3.1533	3.1594	3.18189	3.73271	3.15845	3.20646	3.29238	3.14304	3.3249	3.17808	3.1653	3.18355	3.15252	3.14683	3.09635	3.12136	3.08947	3.08757	3.03171	2.94812	3.10439	2.81259	3.15875	-0.014	0.958541	0.174	0.041426	0.077	0.503001	0.097	0.788928
201046_s_at	RAD23A	7.63189	8.34654	8.70735	8.02213	8.35262	9.32768	7.52005	8.59999	8.65457	9.2102	7.81601	9.66645	7.91392	8.24253	7.97092	9.81261	8.4137	8.68635	8.58395	8.25106	8.52726	8.45195	8.50418	8.38353	8.91799	8.90295	8.42895	8.68487	8.50418	8.5647	7.95768	8.36998	8.4837	8.27205	8.06083	9.91454	8.57935	8.45806	8.36736	8.7374	-0.201	0.835714	-0.325	0.558171	0.258	0.533263	-0.582	0.467035
201047_x_at	RAB6A	9.13342	8.92804	9.36924	8.97415	7.86584	9.4382	9.16454	8.92991	9.05413	9.06248	8.62152	9.16215	8.63608	9.69826	9.6423	7.0849	7.54947	7.80998	7.44418	7.42715	9.23722	8.73667	8.43351	9.07132	9.18112	8.5915	9.23498	8.63286	8.84943	9.18445	9.08436	9.10044	9.14261	9.23222	9.24148	7.26577	9.32265	9.27295	9.54065	8.6406	-0.192	0.900324	-0.102	0.895042	-0.454	0.503001	0.352	0.967603
201048_x_at	RAB6A	3.91638	3.25366	4.82129	3.94635	3.27543	3.30464	4.00338	3.83308	3.28637	3.28998	3.2398	3.32584	3.15124	3.29302	3.64386	3.38366	3.30194	3.31321	3.29792	3.32764	3.31709	3.20416	3.08803	3.27443	4.25451	3.32853	3.3306	3.27369	3.32334	3.45408	3.2818	3.16713	3.15223	3.47362	3.26026	3.2157	3.1932	3.13718	3.1356	3.30222	-0.04	0.957863	0.265	0.402865	0.195	0.509769	0.07	0.967603
201049_s_at	RPS18	13.8058	13.8669	13.6954	14.0012	13.7656	14.0379	14.0163	13.8751	14.2179	13.7604	13.3447	14.3069	13.8195	14.2413	13.7664	13.6912	13.8953	13.7279	13.2317	13.8418	13.546	13.7305	13.5632	13.7404	14.1419	13.8236	13.6754	13.815	13.8814	13.5119	13.9247	13.8341	13.9791	14.0483	14.1066	13.8139	13.9011	13.7968	13.8702	14.0746	-0.067	0.889082	-0.091	0.783549	-0.179	0.489515	0.087	0.967603
201050_at	PLD3	7.77529	9.39224	7.89019	6.99262	8.15599	5.52697	8.7067	9.31949	7.9375	8.52709	8.75058	8.20915	8.61331	8.71077	3.16551	7.64762	5.17494	8.72384	7.06123	6.182	10.0289	7.43597	9.03003	10.1839	9.26865	8.74686	7.9032	8.88463	8.74885	10.2582	9.25159	9.28872	9.37381	9.48292	10.0019	10.6665	8.93993	8.89565	9.40106	8.92481	-0.734	0.682805	-1.39	0.197971	-1.504	0.269195	0.114	0.980872
201051_at	ANP32A	8.06596	8.67619	7.92068	8.72237	8.44359	8.2394	7.94458	8.57799	8.30115	8.62993	8.53352	8.66098	8.22693	10.1481	9.22546	7.95377	8.20309	7.9243	8.20912	7.97573	8.18905	9.17553	8.72257	8.6013	8.09621	7.93526	7.93656	6.80868	8.26266	9.12939	9.10014	8.87452	8.19945	8.49387	8.65211	9.11493	7.90624	8.49809	8.4536	8.10764	0.688	0.054051	0.08	0.888471	-0.168	0.65408	0.248	0.967603
201052_s_at	PSMF1	8.75812	8.3464	8.37837	7.55203	7.77366	7.17103	7.4534	8.32843	6.89747	8.42607	8.5338	8.4703	7.91594	8.30049	6.97254	5.26156	6.2165	5.84618	4.66639	5.10766	8.24929	7.87498	7.95261	8.21317	8.70265	9.77512	8.62888	9.06545	9.09433	8.46906	7.79751	7.65516	7.35146	7.56947	7.78497	9.64984	8.099	8.50447	8.46961	8.42779	-1.568	0.023473	-1.145	0.125953	-0.146	0.850626	-0.998	0.589047
201053_s_at	PSMF1	6.70028	7.35988	6.22541	7.12145	6.36667	6.4181	6.47472	6.36614	6.41375	7.09242	6.96841	6.81391	6.64317	6.54831	7.14595	6.42272	7.33949	6.38099	6.50424	6.04118	6.89107	5.86113	6.44614	6.34511	6.79857	6.96718	6.76386	7.67481	6.58185	6.684	6.31733	6.26205	6.32011	6.59806	6.52569	8.50513	6.60879	6.9037	6.93769	6.51564	-0.334	0.420056	-0.471	0.164649	0.218	0.535259	-0.69	0.180211
201054_at	HNRPA0	9.84803	9.15135	9.93975	8.72176	10.6874	10.3021	9.36033	9.08809	9.69007	9.96031	9.30184	9.77397	9.07263	10.2589	9.77371	7.71238	7.77166	7.90494	7.62107	8.04507	9.21764	8.53783	9.92755	8.7099	10.0715	9.9744	10.5009	10.0953	9.55644	8.75503	9.67017	9.72742	9.25868	9.68031	9.71246	9.63571	10.5198	10.4004	10.5031	9.75419	-0.874	0.11053	-0.997	0.05893	-0.444	0.503527	-0.553	0.842478
201055_s_at	HNRPA0	4.63279	4.47576	5.0224	4.75938	4.68913	4.45918	5.0633	4.59282	4.8346	4.84005	4.87606	5.18304	4.8702	4.64516	4.39666	4.51821	3.87014	3.86531	3.88282	4.59846	4.85701	5.32518	5.50387	5.62316	5.14201	5.22766	4.44381	4.48002	4.78634	4.91376	4.97761	4.87972	4.82614	4.79706	4.84677	4.58428	5.11611	5.87245	4.8062	4.68472	-0.084	0.933953	-0.281	0.519559	-0.134	0.671247	-0.147	0.967603
201056_at	GOLGB1	4.34738	5.38745	5.09535	4.39952	5.01572	7.02372	5.44983	3.9425	5.16064	5.08919	4.64645	4.23594	4.21961	5.18796	5.86427	4.92711	5.03776	4.85403	5.68487	4.15359	4.90094	5.14156	5.89195	5.0759	5.35952	4.75685	4.91829	4.67523	5.32968	5.06647	5.28112	6.33313	7.11756	6.49507	5.96011	3.55807	5.42363	5.09621	5.90184	5.75384	0.024	0.987884	-0.115	0.879838	-1.205	0.024241	1.091	0.153288
201057_s_at	GOLGB1	7.1537	8.10039	7.7363	7.61886	7.67185	8.95168	7.78828	5.76754	7.13903	6.70225	6.63935	6.65279	5.73041	7.49322	7.64626	4.51973	6.82417	4.69628	6.41874	1.98733	7.44581	7.76621	7.77049	6.96184	6.37347	4.417	6.03261	5.70698	6.45024	7.21344	6.96095	7.3247	7.95081	7.59281	7.32542	3.58883	7.42881	6.43437	7.13371	6.79586	1.02	0.392618	0.54	0.77752	-0.615	0.546373	1.155	0.701201
201058_s_at	MYL9	4.1441	9.14208	9.42761	5.72596	9.47008	7.2079	8.1082	8.04533	8.47612	9.89682	9.3784	10.9785	10.3019	10.3908	8.36579	6.37276	4.58502	7.97376	3.2706	3.69456	9.48412	7.35214	9.28538	8.9152	11.6586	12.8418	12.7548	12.924	12.7574	10.416	8.97645	8.44791	7.56599	8.61981	9.3555	6.64361	12.6473	12.9772	12.7669	11.8673	-4.571	0.000896	-3.364	0.016086	-0.577	0.702632	-2.787	0.288573
201059_at	CTTN	6.711	5.50862	6.24827	4.77839	4.77551	7.02594	6.29896	4.61483	6.01391	6.22055	6.06288	6.01778	6.20337	5.9617	7.57171	4.95564	4.72262	5.31414	5.30889	3.05076	6.07418	6.19909	5.88049	5.61602	7.36555	7.17013	7.64411	8.06736	6.86618	6.21403	7.29071	7.23899	7.58343	7.38329	6.93666	7.04108	9.01561	8.44249	8.75734	8.85849	-1.689	0.002162	-2.689	3e-06	-1.553	0.015546	-1.136	0.272066
201060_x_at	STOM	7.35525	7.68846	7.8603	6.99193	7.61696	7.92152	7.55462	7.4771	7.6498	8.01848	7.98651	7.57732	8.2055	7.55843	8.73967	6.98024	7.09128	8.23848	6.7134	6.13762	9.02939	7.19446	7.65735	8.69318	7.91773	8.57541	9.28568	7.72701	7.77673	9.43384	7.76404	7.68652	6.1253	7.60247	8.46527	7.69305	7.47864	7.53752	7.2736	7.63144	-0.522	0.433457	0.212	0.81763	0.206	0.692166	0.006	0.997435
201061_s_at	STOM	8.56394	9.50572	9.34361	8.44702	9.3514	10.3246	9.19668	8.58905	9.63801	10.0951	10.3998	9.01988	10.2628	9.54422	10.8423	9.22574	9.48218	10.9435	8.14938	8.08837	10.769	8.72757	9.83076	10.9609	9.9711	10.8412	11.3864	10.9518	9.87726	11.9917	9.69316	9.83311	9.65327	10.0737	10.6211	8.70806	10.1685	9.83419	9.82726	9.97757	-0.954	0.146702	-0.051	0.957183	-0.323	0.61801	0.272	0.967603
201062_at	STOM	2.83007	2.68451	2.81782	2.83003	2.724	2.97949	2.86298	2.91222	2.82416	2.80695	3.02586	2.6147	2.86622	2.79859	2.79518	3.45676	3.19909	3.19166	3.22163	3.69139	2.90076	2.78822	2.64242	2.81694	2.75778	3.05538	2.91601	3.16674	2.91717	2.83508	2.78899	2.70284	2.85929	2.72997	2.78037	2.92946	2.93272	2.81692	2.78112	2.87613	-0.038	0.94033	0.057	0.829448	0.152	0.503001	-0.095	0.967603
201063_at	RCN1	9.44868	9.60261	9.40422	9.93963	9.07357	9.93168	9.37124	8.05146	10.2515	9.49952	9.36606	9.6851	10.0668	10.157	9.89805	7.56405	8.6355	8.32175	8.03449	5.00444	9.381	9.87108	9.04119	8.99387	10.9422	10.0751	10.2342	10.4001	10.6237	9.08698	10.093	9.9438	10.2387	9.95514	9.83927	9.78495	10.9846	10.7177	10.9566	10.5868	-1.348	0.037481	-1.499	0.018703	-0.907	0.350454	-0.592	0.945355
201064_s_at	PABPC4	9.45978	9.59928	10.239	8.29983	9.61874	9.48727	8.98447	9.404	10.2781	9.11345	8.97738	9.57496	9.01621	8.37833	9.09026	7.4244	8.16771	7.90159	7.36541	9.27033	9.65724	9.33999	9.09875	9.23117	10.3249	10.4623	9.80457	9.6108	9.93788	8.70156	8.96052	9.06878	9.51323	9.46885	9.8484	9.99982	10.0854	9.87208	9.74605	10.3397	-1.001	0.02403	-0.981	0.027571	-0.345	0.51561	-0.637	0.592842
201065_s_at	GTF2I /// GTF2IP1	9.08613	9.47357	9.24818	8.77175	8.34816	8.86413	9.35554	9.33723	8.36271	9.27121	9.33339	10.0106	8.33771	9.34602	9.69977	6.93655	8.71914	6.85215	8.0482	6.73853	9.16434	10.1062	9.72721	8.96929	8.79054	8.74617	8.79796	8.40303	8.60467	9.27037	9.65682	9.88192	10.1018	9.51299	9.73046	10.2657	9.34408	9.62072	9.54481	8.88694	0.187	0.915291	-0.677	0.293584	-0.922	0.196702	0.244	0.967603
201066_at	CYC1	10.5656	9.78801	10.0533	10.0239	10.441	9.19344	9.3502	9.94605	8.42013	9.64895	9.80058	9.53414	10.2087	8.67018	8.65824	8.99698	8.55275	8.33801	9.6502	9.67288	9.02562	10.7052	9.8265	8.86271	9.61212	10.317	9.4875	10.1116	9.56993	8.16523	9.63623	9.40538	8.76738	9.54642	9.48485	9.75659	8.47617	8.67643	8.66404	9.67699	-0.376	0.626904	0.394	0.583141	0.076	0.88284	0.318	0.967603
201067_at	PSMC2	6.47919	7.93397	7.6015	7.63951	7.48793	6.67119	7.08461	6.79295	8.02495	8.20193	8.06684	6.98235	6.23199	6.95535	8.21691	6.28464	2.8603	6.06215	5.7182	5.87414	5.86678	7.14432	7.93124	7.58137	8.07932	7.02972	7.27732	6.13388	7.50405	8.7083	6.9053	6.62282	7.3199	7.69059	7.18469	6.13053	7.02271	7.217	7.5534	7.34933	-0.229	0.925257	-0.078	0.945334	-0.169	0.834442	0.09	0.980828
201068_s_at	PSMC2	11.496	10.9517	11.395	11.3174	11.6848	10.4501	10.9761	10.7878	10.9123	11.0676	11.0741	10.7137	10.5338	10.6336	11.0436	9.61582	10.592	10.2257	10.035	10.2465	10.4275	10.6518	10.6292	10.6292	10.6292	10.02	10.5421	9.4916	10.5316	10.9248	10.4043	9.92854	9.86022	10.0647	9.72817	9.26578	10.3926	10.3829	10.6049	10.5	0.518	0.136366	0.531	0.123381	0.763	0.041511	-0.232	0.967603
201069_at	MMP2	8.68016	10.487	10.8182	8.62863	8.83298	11.4233	8.34866	8.12419	10.5832	10.668	10.583	10.8815	10.1327	10.7948	9.81273	10.591	7.44695	10.5226	8.47952	7.732	11.4274	10.3343	10.1734	10.6902	11.1492	10.8289	10.8199	10.9467	11.0446	8.90331	10.175	10.8749	11.6532	11.0131	10.7139	10.2908	12.0525	12.0663	12.1875	11.7367	-1.154	0.134193	-1.863	0.007599	-1.082	0.292948	-0.781	0.828063
201070_x_at	SF3B1	8.19987	8.11314	7.76896	6.28491	8.41188	7.34777	7.94727	8.83417	6.76944	6.99674	7.24948	7.49405	7.47802	7.04334	5.79979	5.42623	3.40832	5.33671	6.68628	3.9596	6.25133	7.6284	7.15964	7.7441	7.34945	3.79938	5.4566	2.43135	6.36014	8.80178	7.96753	7.33065	7.07993	6.38156	7.33115	6.12444	6.90105	6.4634	7.13936	7.25648	1.886	0.040421	0.189	0.897683	-0.253	0.801571	0.441	0.967603
201071_x_at	SF3B1	11.2421	11.2308	10.8293	10.412	11.083	11.6395	11.0331	11.5642	10.5423	10.3263	10.7373	10.9463	10.3585	10.8008	11.3827	11.1261	10.7167	10.7361	10.5019	10.1454	10.9013	11.5983	11.1833	10.8192	10.7116	9.28107	9.98648	9.11578	10.0505	11.1425	10.7427	10.8409	10.0485	10.4753	10.8515	9.13535	10.0078	9.70085	10.4465	10.5633	1.091	0.000425	0.949	0.002127	0.328	0.503001	0.621	0.294997
201072_s_at	SMARCC1	2.27203	2.28856	2.31832	1.85558	2.2721	2.32393	2.28676	2.34595	1.95443	2.28476	2.33523	2.23084	2.26614	2.21728	2.25287	2.44877	2.38679	2.34915	2.42095	2.53972	2.30611	2.29695	2.28794	2.27294	2.27256	2.36762	2.30406	2.23452	2.32612	2.31091	3.01452	2.30323	2.30431	2.30414	2.29428	2.33723	2.32823	2.31434	2.29736	2.31797	-0.016	0.963844	-0.034	0.854245	-0.159	0.338798	0.125	0.808467
201073_s_at	SMARCC1	4.40175	5.21548	5.94877	4.00545	5.77949	2.50497	4.01372	5.37038	3.97085	4.00951	3.78365	4.9253	3.99032	4.19469	3.7308	4.05843	4.00521	4.01132	4.02595	4.05522	4.31307	6.09713	4.93345	4.24061	4.51151	3.80136	3.15975	2.15071	3.77395	4.00868	4.98978	4.65604	3.99856	4.33938	3.99207	4.49493	3.98151	4.57158	4.32811	4.04424	0.904	0.093357	0.1	0.903029	-0.011	0.985211	0.111	0.970848
201074_at	SMARCC1	7.63229	7.77826	8.39685	7.44354	8.33444	6.70417	7.30276	8.17571	7.70944	7.57516	7.50968	7.74062	7.9462	7.65188	7.73463	6.50377	6.84593	3.45026	6.60811	5.21303	7.50968	8.87383	8.24475	7.21808	7.33641	6.361	6.80536	7.25886	6.62396	7.13295	7.62924	7.80768	7.87213	7.93657	7.42587	7.4801	7.48424	7.4628	7.62142	7.56921	0.452	0.727693	-0.194	0.853762	-0.405	0.562464	0.211	0.967603
201075_s_at	SMARCC1	6.92375	7.23827	8.05925	6.30753	8.05996	4.42169	6.30751	7.60036	5.9018	6.36447	5.77636	7.10117	6.37185	5.78418	6.701	4.46574	4.45532	4.15335	5.92075	4.45982	5.74893	8.28085	7.14983	4.99641	6.51706	4.30458	5.40565	3.84828	5.40683	5.55557	6.08714	6.31878	5.34034	6.09783	5.35976	5.57925	5.94803	5.7469	6.19782	6.57695	1.068	0.208738	0.154	0.897683	0.323	0.684659	-0.169	0.970066
201076_at	NHP2L1	9.05645	8.23951	9.49748	8.61604	9.25169	9.6968	9.03178	7.62676	8.5965	9.37971	8.95826	8.25969	8.88584	7.48218	8.87208	7.11108	7.52831	6.20706	7.01191	7.12035	9.11373	8.90363	8.28298	9.06094	9.19369	9.21082	8.88277	10.087	8.73533	8.82715	8.34624	8.48773	9.62519	8.18247	8.76322	9.88785	8.53436	8.97988	9.32687	9.33104	-0.797	0.209913	-0.787	0.21796	-0.256	0.667071	-0.531	0.926031
201077_s_at	NHP2L1	11.431	9.94401	11.3066	10.5623	11.3751	10.9246	10.3351	10.4074	11.1451	10.7322	10.1181	10.0901	11.0211	10.0493	10.1495	10.2116	10.3698	9.55637	9.28414	9.21415	10.2884	10.6486	10.2304	10.0659	10.8865	10.9675	10.7443	10.8173	10.713	10.0969	10.2139	10.1989	10.3085	10.189	10.2933	10.989	10.5476	10.3859	10.1824	11.0562	-0.443	0.297234	-0.25	0.712061	0.142	0.704587	-0.391	0.81363
201078_at	TM9SF2	10.6907	10.3323	10.6644	10.5632	10.373	10.9411	10.3624	11.4607	10.0613	10.4017	10.0963	8.76937	9.8461	10.1183	10.5106	8.63953	11.304	8.82315	10.0387	9.64778	10.0899	10.5338	11.2433	10.4019	10.1486	9.7642	10.0446	9.0853	9.83144	10.201	10.5759	10.498	9.68097	10.7976	10.185	9.76961	9.54506	10.2102	10.0761	9.76141	0.47	0.421465	0.372	0.593624	-0.103	0.831393	0.475	0.827527
201079_at	SYNGR2	7.62581	9.25629	8.52959	8.12028	8.54486	7.18849	7.5369	8.47831	6.48201	7.36138	8.02222	7.84953	8.96826	7.12636	7.55864	7.31988	8.3168	9.56385	8.73826	7.40029	8.36661	8.86396	9.50643	9.47582	3.83707	7.21586	7.51326	7.40159	6.96634	10.0552	8.53838	8.2933	8.85016	8.11582	8.63639	8.76705	6.59472	6.11778	6.38072	7.28878	1.663	0.012792	1.22	0.085513	-0.237	0.746367	1.457	0.215315
201080_at	PIP5K2B	5.90754	5.97169	6.15248	5.25674	6.23363	6.2508	6.46898	5.89319	5.68655	5.91011	5.91267	5.81156	5.05619	6.35705	6.26838	6.00746	5.79557	4.74998	4.9562	4.94785	6.43869	5.88354	5.54171	5.90739	5.94576	6.00027	6.10355	7.11753	6.01359	5.2176	5.87037	6.30258	7.15895	6.48222	6.45971	6.88974	6.77415	6.66477	6.85853	6.50839	-0.453	0.223233	-0.956	0.002471	-0.671	0.093224	-0.284	0.964398
201081_s_at	PIP5K2B	3.84358	4.59897	5.04442	4.14215	4.51709	4.08443	5.16619	4.73657	4.38004	4.44903	4.26672	4.42642	3.98027	3.912	3.70893	5.22203	4.48581	4.87166	4.85951	4.64702	4.86112	4.19969	4.38882	4.42508	5.02908	4.84329	4.49499	4.51917	5.08	4.42903	4.46027	4.47653	4.57744	4.63635	4.52274	5.57715	4.57274	4.51823	4.48581	5.14999	-0.327	0.31401	-0.395	0.179126	-0.069	0.813262	-0.326	0.727708
201082_s_at	DCTN1	8.38892	8.37753	7.40514	7.52264	7.8133	6.50339	5.69076	8.5523	7.37751	8.18249	7.13475	7.07027	7.12189	7.34368	4.61436	4.71021	4.48231	4.41443	4.65235	3.68342	7.03247	8.66675	7.78569	6.62427	8.26437	9.36948	9.12798	9.66552	8.75116	7.54125	7.03597	7.92203	8.89411	7.76803	7.65233	8.11071	9.37352	8.98551	9.49257	9.09586	-2.288	0.007925	-2.264	0.00868	-1.107	0.435425	-1.157	0.671219
201083_s_at	BCLAF1	5.28894	4.77933	6.02271	6.02127	5.85332	5.28871	5.28395	5.52406	5.6677	5.28677	5.12338	5.24249	5.24554	5.13801	5.3198	5.74263	5.58112	5.53999	5.54467	6.26118	4.60735	5.06424	5.04308	5.02269	4.97956	5.2259	4.94173	4.83195	5.12588	5.95797	5.49462	5.27366	4.40786	4.73694	5.1594	4.49573	4.68507	4.89495	4.87146	5.20281	0.397	0.173304	0.588	0.024615	0.404	0.286334	0.184	0.967603
201084_s_at	BCLAF1	10.5145	9.77838	10.2538	10.1127	10.5158	10.1902	10.3717	9.27677	10.356	9.99329	10.0732	9.20893	9.06231	9.72462	10.2807	5.22305	7.8076	8.07903	7.35231	7.50908	10.1132	10.2048	10.4228	10.0236	10.0204	9.1313	9.72131	9.17899	9.90399	10.3166	10.1221	10.2206	9.92818	10.0352	9.91346	7.61476	10.0737	9.67051	10.0029	9.63009	-0.121	0.960586	0.072	0.953711	-0.573	0.528393	0.646	0.967603
201085_s_at	SON	5.74904	6.65468	6.94773	4.39949	5.97267	3.16568	5.49037	6.8028	4.9199	6.90687	6.26914	6.37009	4.90109	6.45969	3.68529	3.61857	4.25941	4.97844	4.70174	5.11771	6.99215	6.92772	6.41133	6.11411	6.43852	5.718	5.45285	3.93752	6.0454	7.90266	8.34032	8.5362	8.76055	8.62613	7.84575	9.00981	8.84369	8.77157	9.10981	7.47404	0.15	0.950759	-2.973	7.5e-05	-2.753	0.000876	-0.22	0.967603
201086_x_at	SON	9.43998	9.62615	9.40376	8.47565	9.00405	9.77645	9.23938	8.90884	8.65972	9.4955	8.75496	9.30991	8.19635	9.75846	10.1251	8.80721	9.61135	8.74116	9.38734	8.83354	10.7569	9.77399	9.81794	9.30214	9.0256	8.44732	9.10115	9.22977	8.83428	9.64822	9.23675	9.3303	9.03448	9.22576	9.22149	9.01992	9.27042	8.92677	9.32156	9.21862	0.387	0.36948	0.163	0.801955	0.104	0.773012	0.058	0.976745
201087_at	PXN	5.95374	5.89818	6.54557	3.94183	4.969	5.20508	5.41072	5.29938	4.28816	5.50218	5.64189	4.75253	5.20185	7.14322	6.14628	5.26869	5.19132	5.81999	5.21438	5.26337	6.32544	4.97817	5.59736	5.83348	7.21323	6.89628	6.63411	7.8981	6.91883	7.0974	5.82711	5.92272	5.18175	6.34139	5.71039	7.67559	6.21112	6.33835	6.81021	7.91197	-1.573	0.000866	-1.45	0.00216	-0.257	0.621523	-1.193	0.119945
201088_at	KPNA2	10.6541	10.0912	10.5503	11.0317	10.0591	9.62243	10.337	11.0801	10.0443	10.6812	10.1437	11.192	10.7545	10.0447	9.34616	8.19566	9.22694	7.92581	9.43765	9.51711	9.56084	10.7417	9.74993	8.21957	9.34867	9.16807	8.84844	9.17001	8.60999	8.88546	9.76295	9.34104	7.91722	8.70851	7.7629	10.5099	9.00108	8.77573	9.06562	8.98453	0.855	0.188712	0.616	0.430765	1.185	0.099037	-0.569	0.910353
201089_at	ATP6V1B2	12.0685	10.9996	12.1204	10.7476	10.661	9.60182	11.4527	9.3502	9.21973	9.8599	8.59779	9.62589	10.026	10.3823	10.7667	6.40253	10.2998	10.3457	9.76404	10.012	10.2671	10.5277	10.6862	11.1924	9.3721	8.93394	9.64056	9.22258	9.11424	11.2549	11.6551	11.07	9.19533	11.312	10.4972	8.55168	9.19489	8.82107	9.28437	10.1262	0.993	0.224947	1.054	0.185972	-0.497	0.539777	1.55	0.202226
201090_x_at	K-ALPHA-1	12.8483	13.2636	13.0749	12.7119	12.8947	12.7264	12.851	13.4295	11.826	13.0166	13.3406	12.942	12.9233	12.7015	13.022	12.93	13.0775	12.8479	12.7158	12.9248	12.8897	13.1501	12.7992	12.6242	12.6446	12.8873	12.7678	13.0398	12.8001	12.8181	12.713	12.5474	12.266	12.4224	11.5261	13.1685	12.5156	12.0351	12.272	12.7948	0.066	0.933008	0.337	0.191957	0.599	0.021828	-0.262	0.795821
201091_s_at	CBX3	10.3988	9.5943	10.4695	10.7908	10.9171	9.74933	9.92821	10.4035	10.941	10.6035	9.87012	10.611	10.0623	9.84329	10.0949	8.57823	9.01233	8.75597	9.34785	9.72006	9.57213	10.2847	9.8657	9.45563	9.62717	8.51285	9.00279	8.09342	9.64867	9.03528	9.70873	9.48983	8.29609	9.04654	8.71136	9.4582	8.95352	8.63373	8.77565	9.23017	0.939	0.029697	0.906	0.037647	0.866	0.110237	0.04	0.983955
201092_at	RBBP7	9.48562	10.4277	10.2528	9.43487	9.16328	10.0285	9.52822	8.81041	9.8039	10.2438	10.6055	9.25362	10.3427	9.66636	9.47398	9.63828	11.1008	8.79177	9.92818	9.54813	10.431	10.4864	11.2602	8.99602	9.37982	9.07564	9.28762	9.33089	9.24285	9.12344	8.69053	8.79581	8.33609	8.50672	9.07165	9.80741	8.50132	8.55159	8.75928	9.15444	0.57	0.222867	0.878	0.031422	1.153	0.011859	-0.275	0.967603
201093_x_at	SDHA	8.55382	7.87913	8.61207	7.60682	7.55474	8.06664	7.89473	7.57215	6.82707	7.89549	8.42855	7.64661	7.5669	7.89201	8.06586	8.49144	7.95646	7.44526	7.43186	7.92906	8.04663	7.52126	7.828	7.77088	7.87578	7.90428	7.88445	8.55858	7.73842	8.06693	7.21794	7.35891	7.384	7.51	7.19601	9.44678	7.2148	7.00039	7.4917	7.99038	-0.13	0.902915	0.033	0.949532	0.529	0.258599	-0.495	0.549612
201094_at	RPS29	13.6554	13.2172	13.2662	13.5976	13.348	13.6659	13.6153	13.2248	13.8711	13.1875	13.3075	13.2014	13.8896	13.3283	13.4966	13.075	13.3043	12.9929	12.1752	12.9733	13.0165	13.4735	13.4217	13.4772	13.1874	13.3715	13.277	13.3893	13.1246	13.1105	13.2307	13.2413	13.337	13.2638	13.4216	13.5588	13.2642	13.1639	13.1934	13.2963	0.046	0.94661	0.02	0.949911	0.017	0.943547	0.004	0.996873
201095_at	DAP	9.14378	8.87281	8.35692	9.62263	8.24653	8.36921	8.58943	8.50695	8.08253	8.58943	8.37756	9.01966	7.32454	8.76489	9.07341	7.81159	8.54053	7.818	7.78622	9.94747	8.31635	9.93095	9.32643	8.17366	8.32192	8.58119	9.05648	9.65548	8.42194	7.42758	9.22767	9.41278	10.0995	10.2443	10.1055	9.77495	8.07282	8.59111	8.60729	7.7851	-0.247	0.851539	-0.005	0.993983	-1.257	0.017132	1.252	0.073566
201096_s_at	ARF4	10.7981	11.061	11.3149	11.7408	11.0487	10.318	11.2301	11.2921	10.1999	10.6725	10.6734	11.064	11.3436	11.1653	11.2203	9.40067	11.0878	9.09777	11.0236	10.4455	10.7065	12.0719	11.3683	10.2443	11.3092	11.3463	11.7082	10.7769	11.5885	9.58725	11.2485	11.2658	10.272	11.1236	10.8349	10.9571	10.5435	11.1789	11.0781	10.8967	-0.539	0.292799	-0.124	0.860215	-0.142	0.755401	0.018	0.992736
201097_s_at	ARF4	11.2755	11.7394	11.5767	11.943	11.5264	11.3699	11.845	11.7817	11.2859	11.5912	11.1866	11.532	11.643	11.7763	11.5979	11.141	11.7545	11.0236	11.6681	11.1084	11.2333	12.0499	11.7378	11.3296	11.7081	11.8543	11.7946	11.6708	11.5893	10.9186	11.8956	12.0391	11.7203	11.9663	11.6776	11.3537	11.7473	11.8147	11.8774	11.3176	-0.218	0.372493	-0.117	0.768096	-0.354	0.146019	0.238	0.713101
201098_at	COPB2	10.2513	10.4881	9.88586	10.8311	10.4999	10.6024	9.70969	10.1861	10.2935	9.27494	9.27743	9.6319	9.8872	9.76955	10.0198	10.1042	9.48689	9.68514	9.26835	8.62297	9.91793	10.633	9.86039	8.94051	9.81008	9.82371	10.2876	9.85687	10.0009	9.34406	10.2055	9.91021	9.59147	10.1746	9.63647	9.39661	9.95815	9.72226	10.0177	9.79126	-0.097	0.932077	0.082	0.878755	-0.045	0.905763	0.126	0.967603
201099_at	USP9X	6.67797	7.42496	7.36443	6.33743	6.43062	7.21613	6.77347	3.94261	7.37656	7.47479	7.56422	7.13606	7.86113	7.34772	7.98062	4.35864	6.39549	5.55161	6.82841	4.41506	7.98882	7.68139	7.25831	7.04801	7.23719	6.03749	6.98553	5.41751	6.9166	7.73408	7.12753	6.83162	6.72637	7.15348	7.16892	3.7904	7.60233	7.51393	7.51693	7.42667	0.288	0.908352	0.037	0.975417	-0.195	0.819221	0.232	0.967603
201100_s_at	USP9X	9.76069	10.166	9.81262	8.88874	9.01102	9.43736	9.31303	7.74676	9.42851	9.60845	10.4724	9.4294	10.6833	10.0892	10.3026	7.53914	9.75463	9.51188	9.45694	8.92075	10.3741	9.92849	9.25044	9.23752	9.28302	8.62443	9.50441	8.69744	9.10673	8.91057	9.33393	9.47329	9.59126	9.69942	9.60618	8.14862	10.3322	10.2522	10.2417	9.6133	0.438	0.561728	-0.236	0.80179	-0.059	0.914618	-0.177	0.967603
201101_s_at	BCLAF1	8.5268	7.67565	8.31268	7.79285	9.01324	5.18834	8.03989	7.59191	7.41393	6.32761	6.27011	6.6712	4.87389	6.54131	7.07038	4.46219	3.63239	4.67353	4.05749	3.11774	6.7046	7.23103	7.06311	7.42115	7.91537	6.47706	6.03735	4.45456	7.69659	7.69379	9.27745	8.21234	7.76392	8.27236	7.96547	7.18712	7.37329	8.5504	7.75029	7.42113	0.018	0.996991	-1.122	0.376531	-1.764	0.172557	0.642	0.967603
201102_s_at	PFKL	8.19315	7.69598	8.1569	8.42331	7.49487	7.2585	8.09092	8.28171	7.71605	8.97077	8.28953	8.52528	8.21172	8.3145	5.69021	7.75225	7.05439	7.89377	7.24698	8.28562	9.06455	8.77041	8.34993	8.10914	8.04066	8.60962	7.9164	8.68827	8.52014	7.74774	8.0912	7.77885	8.93256	8.23901	8.16956	8.28355	8.33757	8.38026	8.24578	8.86687	-0.371	0.580457	-0.439	0.442741	-0.259	0.573524	-0.181	0.967603
201103_x_at	FLJ20719 /// LOC200030 /// MGC8902 /// AE01 /// AG1 /// LOC440675	9.90566	10.8754	10.4569	10.2427	10.5236	10.6852	11.6853	11.1276	10.5194	10.5683	10.1044	10.8687	9.84253	10.4954	10.8756	9.70186	11.495	9.8123	10.7634	10.552	10.931	10.7346	10.3213	10.2003	10.4408	8.93571	9.37621	9.14786	9.53436	10.1877	9.95703	10.7396	9.70178	9.91154	10.3521	9.87933	10.1924	9.82035	10.1862	10.4637	1.052	0.001103	0.431	0.275361	0.407	0.452211	0.024	0.988146
201104_x_at	DJ328E19.C1.1 /// FLJ20719 /// LOC200030 /// MGC8902 /// AE01 /// AG1 /// LOC440675	9.68923	10.6808	10.3315	9.57289	10.3811	10.075	11.6838	10.9137	10.0165	9.89235	8.95031	10.581	9.04746	9.66123	9.79945	8.22186	10.0677	8.92015	9.77637	9.35837	10.2039	9.99411	9.7658	9.44761	9.75901	8.12773	9.21387	8.62386	8.90075	9.76925	9.39945	10.1882	8.14408	9.33825	9.87222	9.2003	8.98529	8.69932	8.64132	10.1248	0.947	0.054465	0.742	0.163574	0.484	0.503001	0.258	0.967603
201105_at	LGALS1	13.3138	12.5687	13.3709	13.3672	13.5199	13.4671	13.0549	11.8816	13.1399	13.8258	13.6594	13.0354	13.9335	12.8487	13.2226	13.5352	13.2267	13.6235	12.3965	12.5671	12.6078	12.6713	13.2688	13.3887	13.7007	13.9313	13.8427	13.8788	13.8703	13.0496	13.1979	12.9597	12.8473	13.2634	13.1214	13.5621	13.5018	13.642	13.7273	13.8792	-0.703	0.011085	-0.521	0.074922	0.064	0.839459	-0.585	0.245151
201106_at	GPX4	10.1595	10.4312	10.4073	10.6334	10.2494	9.68632	9.30338	10.7695	10.8849	10.392	9.99574	10.6436	10.6083	9.855	9.44701	9.20548	8.94658	10.5279	10.0005	9.88867	10.5546	10.6534	10.4181	11.2554	10.6684	11.0595	10.7363	11.1227	10.0592	10.4417	10.0626	9.91477	10.0106	10.3402	10.463	10.2346	10.6852	11.3295	11.268	10.8956	-0.515	0.199911	-0.668	0.06828	0.056	0.890667	-0.724	0.25802
201107_s_at	THBS1	2.21208	2.44072	3.84911	2.20764	2.1219	2.60583	2.49991	2.53076	2.47751	2.16621	2.63329	3.73112	2.24122	2.52163	2.47335	2.78668	2.60998	2.65473	2.67485	2.79747	2.98806	2.5939	5.34438	2.57537	9.32042	10.0803	9.64553	7.18616	9.93106	4.25975	3.38544	2.52489	2.53635	2.52587	4.61836	7.36332	5.74892	8.0911	7.65369	8.22006	-6.433	0	-4.616	0	-0.318	0.617079	-4.297	0
201108_s_at	THBS1	3.02054	6.93161	7.81652	1.99956	4.40277	8.56515	4.46298	2.02651	5.52133	4.44486	5.95901	7.69558	5.73313	6.26435	7.45627	4.33998	6.12856	4.53186	7.66137	2.74388	7.09837	8.70284	9.9496	7.58022	11.7776	12.2321	12.5981	11.8323	12.4915	8.77035	8.07166	7.34152	4.44933	7.48565	9.55794	11.3152	11.9327	12.6146	12.5597	11.5549	-6.194	4e-06	-6.003	8e-06	-1.389	0.503001	-4.614	0.012587
201109_s_at	THBS1	3.4766	6.8969	8.13911	3.0968	4.1098	8.82169	3.62675	3.4869	6.70582	4.23946	7.49707	8.97001	6.37688	7.25717	8.59667	4.05607	3.99898	3.98549	8.85873	4.38232	8.34156	9.20174	10.674	8.18256	12.3543	12.5166	12.7584	11.1656	12.7023	9.06041	9.16701	8.41231	3.53355	8.50061	10.4453	11.6286	12.9377	13.4612	13.3289	12.2381	-5.818	8e-05	-6.237	3e-05	-1.53	0.503001	-4.707	0.02691
201110_s_at	THBS1	4.72504	6.95544	8.57058	4.24016	5.25916	9.05156	5.7833	4.11465	7.69691	6.3233	7.81217	8.91401	7.75633	8.19988	8.70084	7.11281	5.65451	7.32912	8.60988	6.61035	8.08524	9.30877	10.3247	8.65661	10.9184	11.5694	11.8529	10.9236	11.5864	8.78936	9.62147	9.02662	6.16399	9.30888	10.1294	10.3092	11.6235	11.8838	11.3811	10.7814	-3.987	8.4e-05	-3.812	0.000168	-1.467	0.341816	-2.346	0.167893
201111_at	CSE1L	8.74003	8.30747	8.27467	9.48981	7.67553	7.66986	8.20961	8.5461	7.73207	8.27312	7.83002	7.85812	8.5205	8.24316	7.82505	6.43326	6.04801	5.91773	6.509	5.18123	8.70167	7.31368	7.44596	6.41414	7.36772	6.24769	6.7111	6.75909	6.67259	7.09916	7.10029	6.43309	7.26981	6.80874	6.65926	7.4788	7.38044	7.01744	7.30716	7.65696	0.859	0.208714	0.242	0.823514	0.756	0.435425	-0.514	0.967603
201112_s_at	CSE1L	10.8939	10.1859	10.1593	10.7319	9.75571	9.58541	9.84989	10.2375	10.2713	10.2005	9.63369	10.0693	9.69088	10.6388	9.76624	10.1533	9.60487	9.00087	9.39132	9.72685	10.4986	9.39524	9.34438	8.77747	9.54394	8.72054	9.00446	8.48217	9.02642	8.99075	9.30157	9.09972	8.7667	9.34855	8.9191	9.47173	8.88566	8.46123	8.54601	9.42728	0.907	0.007839	0.904	0.008052	0.775	0.063105	0.129	0.967603
201113_at	TUFM	11.4156	9.97906	9.45535	9.702	9.55292	9.77118	9.54003	10.709	8.91283	8.82465	9.56864	9.40999	9.68899	9.71038	9.31227	8.81955	9.05047	8.77319	10.5038	8.51314	9.77032	10.3689	10.64	9.22698	10.0451	10.7927	10.3672	10.8805	9.81507	9.50391	9.64556	9.81127	10.3275	10.0972	10.0759	10.969	9.65617	10.0012	10.1461	10.0679	-0.751	0.092217	-0.539	0.293009	-0.363	0.504118	-0.177	0.967603
201114_x_at	PSMA7	11.2275	10.0826	10.9435	11.5985	10.8964	10.2355	10.2027	10.6148	10.5813	10.4185	10.4426	10.4025	11.2565	10.8954	10.2624	10.009	10.6093	9.55956	9.81838	9.85085	9.69793	10.6657	9.72456	9.72484	10.2534	10.2004	10.1252	10.2424	9.83432	9.93508	10.0706	9.78521	9.96487	10.0138	9.77534	11.6288	9.87088	9.95366	9.85869	10.5845	0.255	0.734262	0.007	0.990389	0.464	0.419643	-0.457	0.703925
201115_at	POLD2	8.39322	7.76395	8.59451	8.01078	7.94843	8.02351	6.63048	8.92588	7.94084	7.99806	7.94424	8.78185	7.16209	7.32282	6.39035	7.81199	6.00584	5.93498	6.66308	7.34175	7.89574	8.73279	7.86407	6.03441	7.87667	9.24995	8.22112	8.94376	7.91616	6.70334	7.55849	7.01609	7.90783	7.28884	7.35626	9.47641	7.88637	7.737	7.4454	8.42356	-0.889	0.149913	-0.641	0.379525	0.127	0.840234	-0.768	0.637748
201116_s_at	CPE	9.44424	11.4926	9.65844	11.9777	8.10589	10.9012	11.5443	11.805	10.56	10.5659	9.55817	11.0129	8.18137	10.7508	11.1342	9.06262	12.7803	6.63695	12.2586	9.96388	10.6731	12.352	12.7876	9.65951	7.97857	3.15704	3.13259	2.27111	5.53651	6.87268	11.1891	11.5564	11.4174	11.0822	11.6063	9.44631	7.19831	5.51427	3.25029	8.17846	5.974	2e-06	3.672	0.002247	-0.981	0.512398	4.653	0.005742
201117_s_at	CPE	8.78499	10.5044	9.98025	11.4467	7.29085	10.6259	11.3656	11.2404	10.8928	10.8735	9.81078	10.5387	8.81577	10.1387	10.6569	8.87345	11.3979	8.28688	11.0551	10.2131	9.97597	11.6192	11.6326	9.06966	7.5854	5.05238	3.59002	2.86503	4.93116	6.16121	10.7402	11.3556	10.6986	10.4766	11.0436	8.21533	8.15227	5.49722	4.73814	7.7523	5.245	0	3.179	0.000832	-0.813	0.506109	3.992	0.002383
201118_at	PGD	9.27655	8.99109	9.34997	8.07752	9.02582	6.30216	7.56395	8.97273	7.52459	8.99318	8.6649	8.31147	8.59776	8.28235	7.61702	6.07274	6.22634	5.87156	5.48331	7.75261	9.19265	8.30445	8.01514	8.8022	9.70932	9.03363	8.78941	9.08398	8.30445	9.62783	8.09567	7.37839	5.44128	7.85751	8.16875	8.30445	7.83761	8.96972	9.48048	8.9872	-0.948	0.301205	-0.68	0.557389	0.648	0.503527	-1.328	0.389093
201119_s_at	COX8A	11.6255	10.9735	11.5709	11.6983	10.7595	10.8763	11.3046	12.3491	11.1713	10.9255	11.0351	11.1754	11.6027	10.6275	11.1523	10.1841	11.4564	10.0221	10.9127	10.2303	11.1644	11.0878	11.3606	10.9288	11.3108	11.3665	11.2026	11.5544	11.181	10.7048	11.2801	10.9709	10.7298	11.0488	10.6462	12	10.9646	11.1514	11.1196	11.3771	-0.247	0.667488	-0.247	0.656006	0.141	0.674133	-0.387	0.729341
201120_s_at	PGRMC1	8.85654	7.74193	9.23061	9.26338	10.2433	9.2383	8.80573	7.7359	9.11257	9.99012	9.58711	9.23556	8.35611	8.68574	9.03263	7.00956	7.95975	6.87525	7.52546	5.63886	9.03296	8.90931	8.78315	8.34727	9.55576	8.60479	8.93209	7.28032	9.11941	7.77428	8.45709	7.95622	6.50922	8.19544	8.43351	8.30689	6.45929	8.28739	7.91684	8.88551	-0.18	0.939011	0.548	0.641103	0.609	0.503001	-0.061	0.985093
201121_s_at	PGRMC1	9.86629	8.94179	10.1886	10.1078	11.0365	10.4791	9.27379	9.08868	10.3673	11.4069	10.4751	10.4869	10.1194	10.1751	10.2472	9.89198	9.89856	10.2368	9.07943	8.42908	10.2873	10.1955	9.92999	9.71261	10.3588	9.93219	10.0881	9.32174	10.089	9.04451	9.45977	9.31096	9.3131	9.47778	9.58103	9.32843	9.21252	9.43008	9.69597	9.71587	0.001	0.999867	0.482	0.331126	0.53	0.396818	-0.048	0.980872
201122_x_at	EIF5A	6.98307	6.96215	8.66313	6.19684	6.88566	7.02595	7.00281	7.0146	8.52318	6.93249	7.10832	8.90707	7.61201	7.09443	7.01065	7.84473	7.67254	7.6323	7.23385	7.04769	7.55816	9.60977	8.38941	8.2267	8.78207	8.95711	6.97062	7.81548	7.2862	6.52721	8.07701	7.80774	8.87014	8.64858	8.31232	7.74356	8.39484	7.68502	8.11255	9.64985	-0.456	0.624467	-0.811	0.183241	-0.837	0.287388	0.026	0.992231
201123_s_at	EIF5A	3.18391	2.90805	10.3873	5.40281	2.5577	2.45508	5.23327	5.77639	9.36297	6.22035	3.21299	10.3556	7.4907	2.69192	5.16866	6.18853	2.97359	3.19395	3.00602	3.30423	8.51978	11.0076	10.2568	9.57344	10.5426	11.0106	4.64081	4.39866	8.12818	3.16491	9.19556	7.83191	9.07487	9.16392	9.28475	5.72083	8.63444	7.6298	7.74432	10.5101	-2	0.44445	-2.304	0.326156	-3.166	0.220722	0.862	0.967603
201124_at	ITGB5	3.52626	5.33334	4.52199	4.18214	5.07788	3.4484	3.45966	3.01405	4.80522	3.69407	5.42442	2.92296	3.3129	5.41515	5.74276	3.75399	4.53714	5.99559	4.67458	4.35914	5.3646	4.50957	5.27604	6.22569	7.81011	8.42	8.36804	9.02621	7.02216	4.5431	4.61179	4.73739	5.54246	5.46682	6.09119	5.13369	8.3602	7.81264	8.2735	6.64234	-3.604	0	-2.72	3.8e-05	-0.765	0.482192	-1.955	0.042124
201125_s_at	ITGB5	9.48552	10.2878	9.56667	9.76006	9.605	8.35708	8.76211	8.76083	9.53887	9.03851	9.79681	8.9807	9.91107	9.95011	9.8473	9.38473	10.1653	10.1157	10.6274	8.57166	10.0004	9.79513	9.36272	10.1818	10.8265	11.3613	11.517	11.6588	10.9688	9.2025	9.77529	10.0023	10.3717	10.3051	10.1109	9.63885	11.5161	11.4115	11.5528	10.706	-1.704	1.3e-05	-1.403	0.000257	-0.551	0.350454	-0.852	0.2016
201126_s_at	MGAT1	8.64753	8.49489	8.82128	8.90714	8.56676	9.10491	8.62315	9.62858	7.74683	8.9272	9.17473	8.73415	9.18784	8.93795	8.85294	5.01536	8.09825	9.21872	7.94995	7.80853	9.96164	8.9272	9.39066	10.0148	8.57342	9.81644	9.34404	10.8487	9.17338	9.96422	9.10879	9.49262	9.5072	9.46438	9.42864	8.8429	9.08602	8.97555	8.96858	9.02468	-0.803	0.252517	-0.231	0.827428	-0.652	0.500573	0.421	0.967603
201127_s_at	ACLY	8.06868	7.39033	8.60336	5.92462	6.96922	8.5623	7.56783	7.69845	6.36857	7.69027	7.69614	7.79406	7.59058	6.68854	7.62184	7.74128	7.33628	7.47052	6.50395	7.57785	7.72437	7.7303	7.23471	7.2031	8.34874	8.48141	8.17487	8.32851	8.39833	7.35305	7.33523	7.45501	7.22968	7.77118	7.24581	9.21626	7.8102	8.60821	8.71228	8.72237	-0.902	0.013359	-1.169	0.001171	0.037	0.930431	-1.206	0.02099
201128_s_at	ACLY	10.4397	9.9416	10.8371	8.65109	9.2427	10.714	9.95459	10.0997	8.49356	10.6752	10.1618	10.7918	9.69726	9.66718	9.74325	9.25636	8.75863	8.33958	8.86034	9.85317	9.83461	10.5188	9.88092	8.91714	10.7578	10.5863	10.8892	11.0079	10.7717	9.76227	10.137	10.1921	10.1387	10.3894	9.90203	11.7129	10.9721	11.3195	11.502	11.0426	-1.079	0.010878	-1.586	0.000188	-0.428	0.503001	-1.158	0.076008
201129_at	SFRS7	8.29006	8.18775	8.61766	8.46773	9.03049	9.44207	8.1175	7.6816	8.63014	8.06388	7.62942	8.40878	7.89735	8.10778	8.42307	6.68761	6.90196	6.65623	4.69307	6.34163	8.01647	8.07878	9.01307	7.95702	7.86841	7.09268	7.45649	7.4671	6.73548	8.36396	8.14392	7.78552	7.31445	7.52035	6.98056	7.28696	7.85634	6.7992	7.54242	6.59239	0.584	0.50623	0.693	0.365301	0.359	0.581716	0.334	0.967603
201130_s_at	CDH1	2.23522	2.16696	2.20746	2.2227	2.1672	2.2661	2.23878	2.26139	2.22544	2.21438	2.28624	2.15302	2.21855	2.2048	2.18914	2.56593	2.4008	2.40131	2.43363	2.40989	2.25447	2.22089	2.14071	2.2046	2.17982	2.29951	2.25203	2.30248	2.26204	2.21056	2.22407	2.17815	2.2242	2.17917	2.15478	2.25369	2.25731	2.21014	2.18987	2.23512	0.001	0.996991	0.031	0.811123	0.068	0.503001	-0.037	0.967603
201131_s_at	CDH1	2.33365	2.24954	2.3186	2.33049	2.27765	2.38191	2.33911	2.36302	2.32917	2.30063	2.42473	2.22212	2.3281	2.31608	2.26399	2.51926	2.43794	2.43776	2.42956	2.5704	2.35862	2.32037	2.25912	2.29994	2.29081	2.41096	2.35252	2.44464	2.36926	2.3071	2.31106	2.24569	2.32193	2.25971	2.25131	2.36519	2.35535	2.30627	2.28173	2.3366	-0.025	0.891622	0.02	0.841804	0.071	0.461868	-0.051	0.967059
201132_at	HNRPH2	9.47813	8.4191	9.32924	9.41356	9.03876	9.23919	9.87139	8.29506	9.05843	9.68253	8.85533	8.44967	8.79002	8.81727	9.76039	7.20364	7.07567	7.92993	7.85336	7.25653	8.64476	9.72896	8.99958	8.94798	8.99851	8.50641	9.21137	8.1506	8.84804	8.76989	9.52671	9.37712	9.1759	9.28762	9.18653	7.30746	9.15911	8.95485	9.31218	9.30495	0.013	0.995222	-0.051	0.948987	-0.554	0.498652	0.503	0.899137
201133_s_at	PJA2	9.2159	9.15669	9.28294	7.96897	9.45296	9.19485	9.34236	8.80159	8.9721	9.83918	8.87723	8.87945	8.12452	9.30892	9.40351	6.91679	6.16935	6.13902	7.11208	6.38445	8.57287	8.46701	9.19827	9.0266	8.99297	8.01057	8.90402	7.41484	8.72033	9.63332	9.22532	8.5988	8.74543	8.92449	8.33729	4.64138	8.96882	8.61401	8.59435	9.57545	0.129	0.958457	0.459	0.785647	-0.229	0.793844	0.687	0.967603
201134_x_at	COX7C	11.8787	11.8436	11.7693	11.566	11.6159	12.0069	11.7383	12.1254	11.8767	11.1694	11.7466	11.7332	11.7889	10.934	11.7753	10.9706	11.2388	11.2792	11.2556	11.2799	11.0993	11.9547	11.992	12.0339	11.7162	11.5666	11.6938	11.5472	11.3143	11.5856	11.9796	11.636	11.9644	11.6425	11.9562	11.2369	11.6293	11.4537	11.6111	11.8667	0.043	0.951292	0.051	0.884801	-0.225	0.503001	0.276	0.700614
201135_at	ECHS1	9.69791	8.90543	9.59251	9.45142	8.98393	8.65106	8.31285	9.72884	9.52408	8.47185	9.12367	9.01334	9.22492	8.36421	9.27245	6.57746	8.22034	7.41758	7.51627	8.18523	7.9406	9.61133	9.27966	9.17817	9.7155	10.0209	9.92766	10.335	9.54302	9.15239	9.1971	9.17279	8.98951	9.18982	8.95202	9.52898	9.28855	9.26665	9.40143	9.9728	-1.133	0.013888	-0.716	0.164539	-0.324	0.540431	-0.391	0.967603
201136_at	PLP2	9.42723	8.26434	11.3123	9.69976	8.48024	10.4211	8.59041	9.21332	10.1203	10.943	10.0835	10.71	10.1382	11.699	7.94061	9.12906	10.4163	10.2047	6.93948	9.21192	10.524	9.60194	9.14112	9.30172	10.4523	11.0444	10.9661	11.0453	11.0031	9.26422	8.06947	7.60786	9.87428	8.74995	8.75148	10.2788	9.23461	9.44495	9.78178	9.66156	-1.271	0.058953	-0.049	0.961988	1.021	0.279977	-1.07	0.46428
201137_s_at	HLA-DPB1	9.34724	11.2518	9.59206	9.90085	12.6162	11.1518	11.7909	11.0827	10.4318	11.1169	11.4308	11.4135	12.9924	9.65305	12.0738	10.4256	12.6562	12.4626	11.9076	10.1312	12.7686	9.13458	12.2836	12.7978	6.61922	7.91937	3.72475	6.97881	6.23639	13.2013	9.54258	8.93926	10.2119	9.15962	9.60066	6.97685	7.32678	5.03184	5.78899	6.63277	5.049	0	4.993	0	1.854	0.061063	3.139	0.005484
201138_s_at	SSB	9.06714	8.56341	9.03404	10.2298	8.88754	7.66109	8.27719	9.34993	10.6447	8.26798	8.5237	8.06819	8.18509	8.08759	8.56922	7.51374	6.63766	6.24556	7.58949	7.64785	7.84802	9.26774	8.15444	8.53014	9.49496	8.73812	9.20628	7.2308	9.25504	9.18828	9.40117	8.98008	8.19553	8.68358	8.64914	6.63765	9.01673	8.73849	8.44911	9.36922	-0.383	0.817917	-0.041	0.968068	-0.38	0.588303	0.34	0.967603
201139_s_at	SSB	9.91837	9.48345	9.49071	10.6442	9.34098	9.01656	8.8193	9.98091	11.0286	8.54217	9.1853	8.63146	8.93155	9.06677	9.48794	8.05949	8.03638	8.49103	7.91283	8.44023	9.04132	9.64655	8.82274	8.69696	9.8559	9.42756	9.85862	9.25456	10.1246	9.1035	8.62673	8.51303	8.30921	7.98317	8.44228	6.38326	8.88911	8.09738	8.71251	9.21549	-0.591	0.36948	0.853	0.11902	0.738	0.331689	0.115	0.970141
201140_s_at	RAB5C	7.73585	6.98891	8.26854	6.74761	6.96926	7.07877	7.22656	7.64269	6.85183	7.90267	6.70556	7.09974	8.20226	7.30896	7.22432	6.59204	6.39332	7.07023	7.03844	7.12968	8.26036	7.94972	7.94828	9.26768	7.26659	8.39963	7.10052	7.99271	8.59274	8.69959	6.35925	6.44799	6.86416	6.87061	6.70111	7.64635	9.23616	7.69962	8.01448	7.46606	-0.418	0.567827	-0.56	0.332372	0.803	0.195314	-1.364	0.043842
201141_at	GPNMB	11.6327	12.2315	11.4407	9.12601	11.7688	10.5565	10.7557	11.5522	11.5047	11.0296	12.0468	11.1673	12.4445	11.9109	10.6531	10.8918	9.77443	12.4148	10.2337	10.9687	12.9778	11.1561	10.7774	13.3034	10.6881	9.71347	9.22561	7.7661	9.75186	13.3731	10.897	10.8051	8.70363	11.1798	11.2983	11.7553	11.9159	10.9432	9.82119	11.6481	1.999	0.003836	0.211	0.858561	0.851	0.465687	-0.64	0.955593
201142_at	EIF2S1	9.17983	8.01436	8.85443	8.71231	9.18764	8.48779	9.30271	7.5445	9.14882	9.16058	8.82869	7.98497	8.29945	9.33816	8.81613	8.78508	8.44045	7.83836	7.22064	8.37018	8.06539	8.38599	7.62118	7.96392	8.49014	7.95894	8.58346	7.80311	8.3578	7.99184	8.37364	8.01854	8.45087	8.46539	8.39663	6.40228	8.3637	8.58096	8.80272	8.22954	0.223	0.8497	0.386	0.540725	0.121	0.791164	0.265	0.967603
201143_s_at	EIF2S1	8.10262	7.23489	8.57181	8.56726	8.12186	6.15527	9.21959	7.38271	8.4566	9.25084	8.12531	7.49332	8.02242	8.5855	7.54223	7.69062	7.3794	7.37514	7.4002	7.57906	7.07252	7.72499	7.31503	7.37537	8.32535	7.35596	7.42006	6.44517	7.64005	7.41006	7.72785	7.14885	7.90881	7.24454	7.27324	5.95472	7.09273	7.60057	7.33963	7.95257	0.369	0.664438	0.618	0.263462	0.346	0.525893	0.273	0.967603
201144_s_at	EIF2S1	10.8549	9.12972	10.07	10.4635	10.0765	9.56418	10.6261	9.44103	9.97206	9.70489	9.61067	9.61946	10.3493	10.2546	9.58821	9.62881	9.6207	8.96496	7.84431	9.51836	9.31023	9.82906	9.08326	9.04023	9.32953	9.11721	9.31354	8.90962	9.537	9.18115	9.17491	8.62272	8.47336	8.727	8.51657	8.6662	9.14234	8.7919	8.85732	9.3796	0.412	0.409443	0.686	0.077354	0.951	0.026599	-0.265	0.967603
201145_at	HAX1	10.1164	9.60327	9.81254	10.7459	10.7544	10.3665	10.5971	11.064	10.1834	9.56805	10.3901	10.1566	10.5615	9.24776	9.47105	9.72234	10.5896	8.94896	9.59224	10.011	9.80901	9.95647	10.1688	9.91145	10.9114	10.1556	10.1364	10.4648	10.5708	9.2007	9.64954	9.43796	9.82651	9.71063	9.57254	10.8063	10.3348	10.4363	10.3975	9.8103	-0.426	0.275529	-0.335	0.460853	0.383	0.476314	-0.718	0.195659
201146_at	NFE2L2	9.48683	9.40202	9.26241	10.451	9.38214	9.52501	9.2539	9.4946	10.164	9.30954	9.17589	9.22494	9.31858	9.52199	9.57931	7.8957	7.93705	9.35675	8.28375	7.59681	9.02053	9.01415	9.98861	10.0579	10.2903	9.65143	10.082	8.76623	10.1579	10.3596	9.87266	9.28765	8.60923	9.53795	9.31274	8.27765	9.93428	10.0948	10.1751	9.25187	-0.507	0.448532	-0.264	0.791968	-0.042	0.94086	-0.223	0.967603
201147_s_at	TIMP3	9.75748	6.57221	11.2002	6.21333	9.61538	9.25229	5.13405	5.42619	8.36686	7.23677	8.12496	9.16763	9.25088	8.8192	8.38162	8.26054	9.4953	9.13166	4.36258	4.53799	7.98866	5.50399	9.03719	9.66109	11.6822	9.98975	9.56019	8.54914	10.9924	9.66952	8.84715	8.58656	10.1215	10.1167	8.50666	10.8388	10.4678	11.8115	11.4805	10.7633	-2.148	0.06067	-3.066	0.005039	-1.229	0.499083	-1.837	0.455082
201148_s_at	TIMP3	7.12131	4.83724	8.50807	4.43701	7.54058	6.27684	4.58042	4.59919	6.2436	5.71532	6.4292	6.50256	6.75764	6.28269	5.52514	6.28092	6.25295	7.26347	4.61898	4.83474	6.23869	4.58335	7.19769	7.4257	9.81235	7.43787	7.63059	6.45452	9.15762	6.7652	6.78711	6.76317	8.79597	8.36497	7.22705	8.92594	9.03181	10.6469	10.0986	8.80404	-1.986	0.007975	-3.389	1.1e-05	-1.475	0.128929	-1.914	0.110085
201149_s_at	TIMP3	8.94993	5.26983	10.3594	4.79333	8.85186	6.43274	3.90925	4.89715	6.95176	5.66863	7.28439	8.17225	7.46777	7.11809	5.57487	6.80372	6.66198	7.60901	4.61981	4.82749	6.58773	4.1444	8.08426	8.77927	11.2291	9.10415	8.58988	5.22996	10.5485	8.49077	7.93033	7.23103	7.5709	8.81052	7.50497	10.1061	8.29091	10.461	9.54326	9.51533	-2.208	0.056422	-2.851	0.010528	-1.077	0.503001	-1.774	0.504162
201150_s_at	TIMP3	9.38203	8.01869	11.6297	7.5995	11.111	11.2816	7.15268	5.72621	9.82286	8.66304	10.0981	9.36274	8.88406	9.33924	9.99972	7.82598	8.70213	9.66165	6.24759	5.21436	9.28139	6.93127	10.5331	10.4931	12.4439	10.6242	10.5397	10.796	11.7833	10.5145	9.93416	10.295	11.1124	11.5131	10.0398	11.6647	11.935	12.9112	12.6895	11.6579	-2.298	0.023887	-3.233	0.001163	-1.64	0.253194	-1.593	0.507435
201151_s_at	MBNL1	7.89436	8.01015	8.81254	7.57252	7.75062	7.95755	7.6074	7.49441	7.53198	7.79145	6.80064	6.88425	5.35814	7.84069	8.38917	5.30028	5.21701	5.52673	5.24087	6.56351	6.43708	6.51429	6.83092	8.32853	8.50049	7.2581	8.55503	3.86263	8.28039	8.81909	7.89647	7.44829	4.27717	7.28613	7.47398	5.23148	6.77238	6.60901	6.7297	7.47915	-0.152	0.95674	0.575	0.747524	0.263	0.783389	0.312	0.967603
201152_s_at	MBNL1	8.51107	9.20807	9.37187	8.62961	8.78515	9.4055	8.78144	8.72174	8.66651	8.70587	8.88569	8.29317	7.72098	9.07567	9.61824	7.11323	7.73695	8.63325	7.8013	7.2414	8.7199	8.13589	8.93477	9.55313	9.41001	8.50258	9.54896	7.26936	9.39136	10.3928	8.84605	8.70601	9.14923	8.95507	9.03613	7.12974	9.87724	9.37009	9.57352	8.88234	-0.159	0.932186	-0.301	0.790768	-0.273	0.641099	-0.028	0.991508
201153_s_at	MBNL1	9.28583	9.64904	9.9442	9.59649	8.86329	10.3679	9.66532	9.54531	9.7431	9.74368	9.39821	8.97325	8.68338	9.42871	10.3873	7.66933	8.61613	8.67677	7.36053	8.60301	9.55959	9.07662	9.59899	9.95962	9.89755	9.41709	9.98624	8.94703	9.93511	9.97805	9.55723	9.68908	9.50053	9.5313	9.79711	6.94699	10.3198	9.91499	9.9355	9.49731	-0.342	0.785311	-0.028	0.974028	-0.32	0.581953	0.292	0.967603
201154_x_at	RPL4	13.7063	13.2193	13.4076	13.7817	13.1747	13.7224	12.6896	13.3417	13.368	12.8669	13.1859	13.2343	13.1581	12.6236	13.3845	12.8503	12.0295	12.2391	12.0542	12.867	12.8507	13.3704	13.1563	13.29	13.8772	13.5282	13.5781	13.5478	13.4947	12.8856	13.2994	13.2176	13.5112	13.3219	13.5193	13.2879	13.2798	13.1859	13.4394	13.621	-0.547	0.050203	-0.305	0.398049	-0.316	0.485021	0.011	0.992764
201155_s_at	MFN2	8.58312	8.60739	8.55724	7.85359	8.4437	7.40653	8.12354	9.1014	7.99042	8.72197	8.35821	7.87777	8.17568	7.95943	8.69892	5.70237	8.23775	5.71753	7.46221	8.2511	8.40407	8.54775	7.81169	7.67013	8.20628	8.59139	8.3072	9.1073	8.00947	8.18575	7.77561	7.67059	8.20551	7.92395	7.19075	8.77103	8.24063	8.23619	8.42372	8.38252	-0.426	0.573892	-0.393	0.623119	0.265	0.606677	-0.658	0.62564
201156_s_at	RAB5C	6.86038	5.73831	7.12398	5.36051	5.52083	4.47231	5.56328	6.53946	4.70219	6.69898	5.03593	5.13617	7.06793	5.52912	3.68036	4.96959	4.33278	4.47341	4.51427	5.0913	7.43687	6.04492	6.62805	8.39324	6.12157	7.13562	5.6901	4.5166	7.76049	7.87085	5.38742	4.37301	3.60027	4.80815	4.34942	6.16491	7.20145	5.83892	6.00664	6.07842	-0.453	0.823543	-0.467	0.775907	1.288	0.227709	-1.754	0.176064
201157_s_at	NMT1	9.00119	8.40633	8.99216	9.18706	8.06012	9.01128	8.78093	8.74327	7.65304	8.63977	8.27872	8.31202	8.42733	8.1103	8.05463	6.67869	4.33462	4.5074	5.93947	7.22837	8.53054	7.90463	8.20403	7.74302	8.19618	8.91233	8.68163	9.54252	7.82298	8.39421	7.65636	7.65111	7.06314	7.37492	7.58946	9.17513	7.97019	7.78804	8.20719	8.38316	-0.746	0.491111	-0.42	0.78909	0.418	0.605683	-0.838	0.816606
201158_at	NMT1	4.89207	5.4001	6.0904	5.55287	4.96673	5.01604	5.80216	4.50512	4.33078	5.97416	4.45507	4.79278	4.98451	4.98848	5.32588	3.40868	4.4035	3.24497	4.34187	3.35953	5.05062	4.95539	5.03178	3.90773	6.18139	6.05835	6.61583	6.45638	5.14075	5.2283	4.32659	4.66652	5.44912	5.18752	5.10646	7.26538	5.02145	6.31274	5.67834	6.04591	-1.29	0.00833	-1.264	0.009975	-0.147	0.787295	-1.118	0.182383
201159_s_at	NMT1	3.7418	4.41592	3.35952	3.34946	3.33693	3.36786	4.58489	3.35538	3.30878	3.94659	3.36942	3.04451	3.32464	3.30072	3.27562	3.40213	3.05277	3.35401	3.35151	3.3979	3.37783	3.34821	3.32108	3.23946	3.35538	4.06386	3.37032	3.44941	4.07543	3.34318	3.35519	3.37635	3.33247	3.32633	3.32658	3.8866	3.3423	3.51627	3.38958	3.69135	-0.212	0.548863	-0.114	0.798356	0.107	0.661598	-0.222	0.919864
201160_s_at	CSDA	10.9083	9.62901	9.65276	10.0675	10.3296	8.84143	8.40071	8.16159	10.2136	10.0733	10.9562	8.21167	10.8491	11.0984	9.77493	8.74391	7.40042	10.0993	8.01431	8.37254	9.40719	9.36457	10.6896	10.2927	11.4519	11.5213	11.1562	11.1489	10.7525	10.844	10.4775	10.2118	9.96819	10.4061	10.246	11.009	10.9007	10.8685	10.7161	10.791	-1.59	0.008537	-1.241	0.048189	-0.646	0.503001	-0.595	0.920159
201161_s_at	CSDA	7.74428	6.6459	7.28546	7.38045	7.74584	3.73742	4.78094	5.70276	7.37101	7.71549	8.61525	4.78267	8.19066	8.65266	7.26395	6.01459	5.7552	7.51975	5.21159	5.70483	6.89771	6.76967	8.89465	8.36377	10.1545	9.85225	9.16498	8.24034	9.2989	8.69286	7.79267	7.62796	7.03688	8.10231	7.99073	9.44719	8.68904	8.66553	8.49836	9.41203	-2.405	0.002681	-2.005	0.013588	-0.773	0.503001	-1.232	0.548393
201162_at	IGFBP7	10.5879	11.2234	11.5232	11.7148	11.8933	11.9468	11.2853	11.4551	10.8298	11.7475	12.8284	12.2399	11.5815	12.2085	13.189	11.0128	11.5954	12.6476	11.8745	11.946	12.9313	12.0756	12.7363	12.9458	13.684	13.5537	13.8015	13.7315	13.665	13.8827	13.0067	13.0845	12.1439	13.1708	13.0548	8.86963	14.1325	14.6022	14.5298	13.0333	-1.691	0.017968	-1.037	0.205342	-0.896	0.44373	-0.141	0.974067
201163_s_at	IGFBP7	10.7861	11.2589	11.5958	11.7158	11.5476	11.5373	11.2725	11.0521	11.0569	11.5984	11.7669	11.6528	11.3636	11.7769	11.9992	9.63044	8.9923	10.982	10.0979	10.5033	11.8	11.2418	11.6606	11.9471	12.2039	12.352	12.5179	12.1345	11.9409	12.2671	11.9369	12.3128	11.3914	11.6295	11.8493	8.72981	12.3077	12.4542	12.5674	11.5958	-0.986	0.108291	-0.287	0.798662	-0.58	0.503001	0.293	0.967603
201164_s_at	PUM1	8.12647	8.79898	8.49627	8.08526	8.77838	6.66124	8.95022	8.77565	8.52651	8.37967	8.83634	8.98406	8.09562	8.27506	8.69608	7.83115	7.09864	8.08265	8.21487	8.24659	8.41552	9.1468	8.63528	8.66395	8.74969	8.28619	8.34706	7.69176	7.98396	8.98684	7.75509	7.87134	8.48464	8.4739	8.24942	7.733	8.58015	8.37467	8.75629	8.34415	0.18	0.861458	0.034	0.952518	0.225	0.569378	-0.191	0.967603
201165_s_at	PUM1	7.58256	8.24416	7.56448	7.12294	7.65835	8.04803	7.9979	8.51527	7.1641	7.94186	6.67251	7.67095	7.44368	7.35633	8.15357	5.15839	7.26315	6.63249	7.19812	6.88225	8.62201	8.03246	8.0987	7.70638	7.96187	7.22738	7.71286	7.58629	7.93544	8.1843	7.47243	7.66761	7.60392	7.74478	7.60596	7.00106	7.88243	8.01145	8.03667	7.99648	-0.128	0.931516	-0.229	0.794952	-0.062	0.900154	-0.167	0.967603
201166_s_at	PUM1	9.49768	10.1532	9.72143	9.40957	9.64502	9.53073	10.3623	10.1287	10.2039	9.7331	9.50381	9.87384	9.64283	9.68068	9.97628	8.53548	9.5514	8.1627	9.00969	8.62377	9.71701	9.85672	9.87047	9.95806	9.66123	9.43788	9.71533	9.34483	9.21383	10.0598	9.33831	9.94453	9.70252	9.53013	9.65592	9.04865	9.83266	9.71533	10.097	9.548	0.142	0.886259	-0.032	0.950316	-0.018	0.962728	-0.014	0.992736
201167_x_at	ARHGDIA	6.05792	7.35346	6.46266	3.95206	6.18543	3.63678	4.63204	7.95329	5.30904	5.81589	5.12832	4.88783	5.58386	4.74525	3.74348	5.36131	2.93774	2.93376	2.96523	3.49039	6.75324	5.15932	6.14883	4.97357	6.68048	7.99805	7.49888	5.25539	7.98123	4.89775	5.28178	4.37222	4.8208	4.719	4.63449	5.51131	4.79714	6.00946	4.72253	5.54537	-2	0.014152	-0.234	0.863713	0.317	0.719084	-0.552	0.967603
201168_x_at	ARHGDIA	8.33788	8.48081	7.75328	5.98776	7.38013	6.7761	6.16237	9.34081	7.39064	9.02447	7.94152	8.45141	7.99563	8.34191	6.73265	7.63473	6.36972	7.22379	8.57056	8.43814	8.43341	9.42156	8.41723	8.14259	9.05845	9.47125	8.59734	9.70071	9.96777	8.57101	7.54069	8.23124	8.93315	8.26213	7.68827	8.90889	9.08853	9.35681	9.5325	9.09577	-1.466	0.008058	-1.304	0.020107	-0.238	0.692632	-1.065	0.326171
201169_s_at	BHLHB2	6.80223	4.73087	8.68488	5.2308	8.07462	3.73294	4.87238	5.90838	3.12904	5.50157	9.2291	6.32714	4.24168	7.68443	2.71704	3.03839	2.75419	2.8182	2.9601	2.97991	8.43347	7.05533	5.20038	5.58931	5.82633	2.97995	2.95684	2.79208	2.96673	9.01209	5.52141	6.85692	2.94164	5.1096	3.12764	4.27118	3.44827	3.56125	3.37098	3.42674	1.964	0.188339	1.853	0.225907	0.757	0.598255	1.096	0.967603
201170_s_at	BHLHB2	9.44989	8.44596	11.0398	9.25845	10.5047	9.37405	8.65173	8.90104	7.31324	9.85219	11.8313	9.90637	9.13171	10.2759	8.8002	7.93435	8.01702	8.89683	7.83856	6.67141	11.4144	10.729	9.49698	9.30102	8.95556	5.7965	6.47222	5.35237	7.54725	11.3957	9.70123	10.9451	8.76764	9.24406	7.78342	8.61472	9.31456	9.25545	9.10123	7.23963	2.552	0.002981	0.672	0.676156	0.089	0.929998	0.583	0.967603
201171_at	ATP6V0E	3.88188	3.1798	4.07486	4.2512	3.45079	4.20373	4.24331	4.17293	5.18367	4.05027	5.3111	4.18763	6.42032	4.02665	5.1121	4.30506	5.17994	4.5524	5.22087	5.23705	3.87318	3.86728	3.88416	4.02561	3.9772	5.04756	4.52487	5.89569	4.18523	4.72008	5.07677	4.15842	4.11688	4.03637	4.54264	4.53882	4.25694	4.93841	4.87155	4.23596	-0.301	0.775309	-0.144	0.851365	0.038	0.942777	-0.182	0.967603
201172_x_at	ATP6V0E	11.4792	10.7507	11.3248	11.2429	10.6342	10.347	10.9431	10.0742	10.2109	9.68106	10.7005	9.955	11.0521	10.2856	10.9343	6.8149	10.387	10.7228	10.1094	10.3483	10.7237	10.5405	10.8821	11.3083	10.522	11.2917	11.3043	11.2412	10.6391	10.8469	11.2607	11.0676	10.636	11.2468	11.0722	10.4036	11.3532	11.4624	11.1926	10.8342	-0.508	0.514799	-0.557	0.434852	-0.565	0.503001	0.007	0.997136
201173_x_at	NUDC	9.16413	9.46319	9.06099	8.63004	9.18406	8.80447	9.30671	9.87597	8.32564	8.81875	9.00962	8.82827	9.55819	8.75515	8.11551	7.47775	7.40393	7.38244	7.87417	8.168	9.29665	9.40394	8.66638	7.82543	8.71133	8.84651	8.74527	9.21531	8.72867	8.29327	7.83063	7.77725	8.60829	7.83691	7.51828	9.00863	8.24829	7.85314	8.19106	8.86762	-0.182	0.89187	0.234	0.792768	0.753	0.186875	-0.519	0.742521
201174_s_at	TERF2IP	9.23188	8.98553	8.34892	8.92443	8.48149	8.78276	9.83313	8.82257	8.96675	7.95003	8.0436	8.46142	7.93102	8.34851	8.55113	7.63933	8.14588	6.63397	8.39143	6.43631	8.53798	9.30878	9.21918	8.17478	8.74406	8.49682	8.55207	8.88645	8.29988	8.70757	8.44891	8.73976	9.00944	8.61414	8.48968	8.35223	8.61034	8.42126	8.86669	8.20599	-0.162	0.911634	-0.057	0.935332	-0.226	0.633304	0.169	0.967603
201175_at	TXNDC14	9.45978	9.45487	8.88676	9.25913	8.31073	8.44104	9.20267	9.33231	8.5071	8.83116	7.97234	8.63693	9.10785	9.67954	8.94175	7.46954	8.7804	6.06577	6.94347	6.39121	8.39356	8.65681	9.70895	8.22038	8.67409	9.07029	9.10129	9.58122	8.55557	7.98576	8.70196	8.70341	9.10434	8.99105	8.60571	9.80137	8.53953	8.81764	8.41715	7.72879	-0.491	0.614312	-0.155	0.870372	-0.316	0.612667	0.16	0.967635
201176_s_at	ARCN1	10.3339	10.0214	10.2056	10.214	9.27551	10.5336	10.4978	10.934	10.1141	10.2976	9.31904	9.87846	9.66713	10.5468	10.4889	9.48154	9.80976	8.6964	9.50558	9.01902	10.1336	10.393	9.79136	9.32077	10.439	10.0892	10.4332	10.1861	10.2695	9.98343	10.3575	10.3692	10.4051	10.3823	10.0705	10.2532	10.231	10.3155	10.349	10.0387	-0.345	0.415792	-0.299	0.52294	-0.378	0.46523	0.079	0.967635
201177_s_at	UBA2	11.0599	10.3433	10.5107	10.7465	10.9304	10.5071	9.91723	11.0989	11.6756	9.89287	10.7618	10.4463	9.54182	10.4875	10.1879	9.90006	8.79483	7.79154	9.22778	9.53899	10.1084	10.1341	9.92147	9.54148	9.94816	8.93745	9.57842	8.77592	9.38641	9.70472	9.61004	9.68477	9.12481	9.66834	9.60426	9.78235	9.82567	9.62021	9.53347	9.76999	0.786	0.123911	0.405	0.599749	0.572	0.463702	-0.168	0.967603
201178_at	FBXO7	8.98064	7.99605	9.0822	8.01834	8.56439	8.91011	8.1903	7.8963	8.14006	8.63051	8.07088	8.00018	9.17628	8.39988	8.61826	6.62455	7.48325	7.58311	6.02999	7.58408	7.76205	7.7081	8.26175	8.24097	8.14211	8.48956	8.51775	8.86558	8.08441	8.57738	8.07652	8.20022	8.41695	8.44725	8.06712	9.48527	8.28783	8.40185	8.40118	8.0446	-0.319	0.715157	-0.423	0.504075	-0.14	0.766412	-0.283	0.967603
201179_s_at	GNAI3	9.71769	9.45463	9.86603	10.0906	10.3905	9.44643	9.13516	10.0229	9.52603	8.09019	9.47119	9.88581	9.02618	8.89981	9.59445	6.76176	9.26344	7.20796	7.40014	8.07119	9.25315	8.86413	8.37312	8.99356	9.0439	8.02585	8.89761	7.13472	8.65846	9.07174	8.4033	7.97294	7.13541	8.04215	7.82646	6.65681	7.71989	7.65417	7.59363	8.53678	0.683	0.363288	1.403	0.015193	1.159	0.116578	0.244	0.967603
201180_s_at	GNAI3	10.7578	11.1571	11.2144	11.2001	11.1981	10.6614	10.7268	11.4029	11.1099	10.2654	10.8944	10.7443	10.8347	10.777	10.9918	9.71451	11.1098	9.98718	9.04901	9.82919	11.0683	10.5472	10.0849	10.4527	10.6905	9.7048	10.0381	9.75676	10.3925	10.4843	10.2065	10.1683	10.5291	10.1019	9.84761	8.62714	10.3881	10.0928	10.1267	10.3887	0.534	0.222512	0.726	0.064565	0.48	0.435425	0.246	0.967603
201181_at	GNAI3	6.32263	5.59224	6.41256	6.68292	6.88096	6.21596	5.98054	6.57384	6.41732	5.8091	6.10127	6.35838	5.962	6.10721	6.86135	5.71396	5.99605	5.98648	6.01542	6.07799	6.30793	5.98062	5.27392	6.25957	5.75557	4.46342	5.19066	6.02662	5.78405	6.82088	5.71083	5.21357	5.18679	5.2751	4.9188	5.03844	5.67754	5.39667	5.9378	5.23245	0.744	0.0083	0.732	0.009674	0.927	0.003568	-0.196	0.967603
201182_s_at	CHD4	4.22804	4.99137	4.63283	4.0257	3.61137	4.21901	4.56757	5.38199	4.21847	4.47282	4.50525	4.20494	4.44889	4.31477	4.18258	4.59227	4.48685	4.54133	5.39085	4.58184	4.29036	3.82174	3.63013	4.16481	4.94937	4.50946	4.23852	4.31067	4.63724	4.43034	5.62022	4.87717	5.43325	4.58565	4.80834	6.78462	5.38062	6.30405	5.33885	5.30823	-0.132	0.893805	-1.426	8e-06	-0.667	0.083378	-0.758	0.133358
201183_s_at	CHD4	8.11982	8.94168	8.03939	6.70421	7.18146	5.89969	8.10804	8.20866	7.26458	8.12192	8.07961	8.19534	7.5307	6.77872	5.57653	7.91152	5.60373	7.3981	8.00889	7.83561	7.57354	9.09966	8.21495	8.06998	8.07891	7.28358	7.06509	6.34794	7.29435	8.40146	8.45178	8.2005	9.19528	8.45023	8.24996	9.32508	8.77194	8.72566	8.53814	8.74131	0.421	0.690198	-1.186	0.032704	-0.875	0.264528	-0.311	0.967603
201184_s_at	CHD4	8.51094	9.16449	8.06892	7.60059	7.61238	8.44059	8.46215	8.70178	8.15222	8.45924	8.40448	8.55111	8.19582	8.30453	8.29744	8.83857	9.30868	8.44493	8.41003	8.21262	8.48633	9.10112	8.77765	7.9783	7.98355	8.15083	8.46213	9.21966	8.15756	8.02031	7.90341	8.52419	9.04242	9.17249	8.45003	9.68859	8.54459	8.6196	9.05917	8.44334	0.025	0.978061	-0.451	0.204451	-0.198	0.566489	-0.253	0.967603
201185_at	HTRA1	10.5091	9.91044	11.2436	9.6059	8.68468	10.4164	8.99211	8.45159	10.2986	10.8109	12.0715	8.75933	10.8181	10.9122	11.3051	9.49258	8.2418	10.1867	9.65493	9.47606	11.7399	9.85839	10.2846	11.2439	11.9459	12.025	12.3159	12.4204	12.2044	10.534	11.4258	11.9245	12.8081	12.4203	12.0085	10.7739	12.0046	13.0487	12.781	11.4991	-2.042	0.000929	-1.881	0.002339	-1.977	0.004903	0.096	0.977828
201186_at	LRPAP1	8.49751	9.09088	8.3536	9.57572	8.85753	8.13559	8.86429	8.68085	7.78549	8.86771	9.82111	8.55513	9.20822	8.85328	8.35678	7.23821	8.70883	8.41018	8.93934	6.97193	8.43472	10.0063	8.95489	9.26103	8.20028	9.1272	9.22576	9.40706	8.52616	9.13911	8.75353	8.57957	9.28917	9.03002	9.33592	8.88948	9.68733	9.35656	9.40149	8.79252	-0.195	0.8781	-0.523	0.321959	-0.295	0.542765	-0.228	0.967603
201187_s_at	ITPR3	2.34831	2.28034	2.34411	2.34949	2.30795	2.40583	2.32319	2.39012	2.35215	2.31308	2.404	2.27646	2.34136	2.3411	2.30232	2.69813	2.37144	2.38596	2.42717	2.46117	2.37715	2.32895	2.30056	2.3385	2.29497	2.48409	2.37483	2.48405	2.38625	2.71076	2.3293	2.2639	2.3474	2.27691	2.29715	2.37645	2.3824	2.29378	2.30756	2.35898	-0.026	0.913679	0.035	0.800004	0.076	0.503001	-0.041	0.967603
201188_s_at	ITPR3	4.86441	4.8083	5.5401	4.25315	4.02419	6.01897	4.81842	4.20232	4.65136	4.84463	4.89717	4.95795	4.54286	5.74372	4.82716	4.99326	3.81987	5.19063	4.8802	4.93318	6.06757	4.66919	4.95725	5.04232	5.61274	5.37924	5.14425	5.71758	5.71974	4.98012	4.91347	4.81509	4.94259	5.21254	6.25686	7.42344	6.45949	6.93744	6.19221	8.53095	-0.614	0.167887	-2.208	0	-0.327	0.509104	-1.881	0.00051
201189_s_at	ITPR3	3.51235	4.25172	6.16867	2.25871	4.27081	5.97953	3.47954	3.03339	3.76701	4.17598	3.18614	6.06894	3.9968	5.41032	4.66195	4.8421	3.47395	3.73329	4.30474	2.7991	6.20291	2.87894	5.40244	4.36425	5.5648	7.43377	6.79411	6.84242	6.09857	5.63256	4.33658	4.35106	5.42214	5.12999	5.86816	8.13454	8.61383	7.30776	7.87106	9.70227	-2.232	0.001443	-4.012	0	-0.707	0.503001	-3.304	0.000655
201190_s_at	PITPNA	7.69496	7.70671	8.20379	7.26394	7.59208	6.94047	7.27363	6.90731	6.86817	7.70566	7.99788	7.01623	7.88542	6.89244	8.37075	4.89518	6.60344	7.07149	5.99697	7.10065	6.74763	7.17893	7.38204	7.85365	8.14239	8.24092	8.11173	8.88912	7.64927	7.96945	7.51829	7.62139	8.03848	7.77391	7.75985	8.59978	7.96027	7.87198	8.02859	8.25161	-0.962	0.02851	-0.898	0.044275	-0.498	0.49178	-0.4	0.952637
201191_at	PITPNA	6.98768	7.00426	7.68669	6.34976	6.75821	5.8041	6.69196	5.81507	6.30558	6.73503	7.03741	6.66754	6.65708	6.40274	7.39906	6.81924	5.11753	6.60927	6.62022	6.19517	6.43169	6.24125	6.74437	6.7404	6.81082	6.77117	6.8774	7.29782	7.05209	7.23845	6.76549	6.7365	6.933	6.72306	6.68736	7.61909	7.01395	6.80761	6.77693	7.04237	-0.359	0.388686	-0.45	0.216191	-0.167	0.625902	-0.283	0.959731
201192_s_at	PITPNA	7.76671	6.62489	7.60749	7.0633	7.44853	5.4061	6.35784	6.15493	5.73783	6.36228	6.38164	6.32084	6.92051	6.67948	6.10156	4.47846	6.36173	6.29298	4.43175	2.8147	5.36074	6.36272	6.34074	6.68606	6.34484	6.37137	6.34905	6.59931	5.87292	7.20485	6.34474	6.14539	6.1158	6.3173	5.62738	7.43707	5.95464	4.87047	5.77595	6.49892	-0.097	0.962655	0.103	0.919111	0.101	0.894241	0.003	0.99892
201193_at	IDH1	10.0595	10.2519	9.47999	9.20914	9.53844	8.4835	9.6075	9.89361	9.16012	9.14942	9.55751	8.19498	9.91093	9.11348	10.3517	8.29471	8.77966	9.83218	8.85938	8.99108	9.54695	9.57326	9.48937	10.7216	9.67273	8.84679	9.54201	9.32942	9.77448	11.1351	9.69869	9.75005	9.39478	9.55041	9.52595	10.1376	10.1546	10.822	10.4207	8.89671	0.054	0.970621	-0.599	0.25013	-0.097	0.845962	-0.502	0.806008
201194_at	SEPW1	7.48755	8.23738	8.35085	9.3537	9.00059	7.9712	7.88616	7.94081	9.11456	7.46799	8.81571	9.63509	8.92331	8.24714	6.30085	7.0424	5.30101	8.63776	8.47781	6.62621	7.72948	8.52683	8.94612	8.63398	8.04221	10.0405	10.2108	10.1982	9.00598	8.80105	9.07792	9.0727	8.84867	8.89969	9.0334	9.64182	8.95175	9.03055	9.34617	8.86167	-1.361	0.027478	-1.028	0.121498	-0.848	0.372906	-0.18	0.967603
201195_s_at	SLC7A5	5.24037	4.73921	7.33412	4.20466	6.89169	7.70593	6.07332	6.0784	3.65917	5.55312	6.63653	9.02659	5.01082	8.57018	4.59977	7.04953	4.02862	3.25138	4.62215	5.90198	6.13419	8.46703	7.21445	4.0347	10.5066	5.73709	6.16348	6.23465	9.03997	6.71898	6.18973	5.12247	6.74428	5.12091	3.89957	11.6515	10.1386	10.3251	9.93891	8.17187	-1.586	0.204969	-4.095	0.000165	0.534	0.650226	-4.63	0.001842
201196_s_at	AMD1	9.4284	7.16479	9.15904	9.00638	9.32982	7.14257	8.17847	7.35946	7.91168	7.98542	7.52727	9.27452	7.50335	7.84861	7.91341	4.59723	4.88491	6.08432	4.90637	5.15922	7.16574	8.79248	8.01197	7.49688	7.49995	6.52979	7.51927	4.51966	7.30511	8.0334	7.42952	7.65669	6.36898	7.52696	7.16405	5.21369	5.73457	5.82261	5.93936	7.94535	0.84	0.538342	1.384	0.162378	0.285	0.769704	1.098	0.736909
201197_at	AMD1	8.97579	8.08042	8.81128	9.70456	9.69332	7.93019	8.41216	8.16546	8.84753	8.48015	8.31321	9.22931	8.12277	8.16247	9.10499	7.3324	7.69423	7.54982	6.61227	7.11667	8.15606	9.27265	8.90325	8.59879	8.10594	7.6413	8.25475	7.53391	8.16338	8.68207	8.40697	8.26372	8.41582	8.26847	8.31326	7.15641	7.6856	7.78495	7.65472	8.44095	0.458	0.481517	0.654	0.20634	0.064	0.90162	0.589	0.686419
201198_s_at	PSMD1	9.04687	8.49194	8.05059	7.85051	8.9639	7.36812	8.14872	9.48245	7.84892	7.77041	8.56335	7.82549	8.72935	7.5264	7.69192	7.74658	6.08745	7.06729	6.65825	5.97852	7.85405	8.79387	8.14652	7.96941	8.97386	8.38458	8.45995	7.72451	8.64902	8.96828	8.59373	7.94661	8.29304	8.88566	8.17263	6.86255	8.92877	9.22967	9.01457	9.49363	-0.493	0.595409	-0.761	0.25236	-0.433	0.518417	-0.328	0.967603
201199_s_at	PSMD1	9.54201	9.11869	8.38497	8.37525	9.36138	8.97619	8.53621	10.0353	8.59625	8.38917	9.19921	8.55793	9.22641	8.61832	9.09977	9.5145	9.32238	9.13266	9.02482	8.69279	9.00703	9.11515	9.00784	8.50562	9.3661	8.70293	9.43876	9.47886	9.30463	8.86285	8.31753	8.33703	8.63764	8.63874	8.38486	6.39377	9.11469	9.20782	9.14724	9.14623	-0.29	0.68992	0.366	0.511275	0.505	0.399526	-0.139	0.967603
201200_at	CREG1	9.52848	10.1237	9.84276	10.1014	10.0191	10.0831	9.67065	10.2315	9.49049	9.61203	10.4205	9.12293	10.5311	9.28823	10.5923	7.4435	9.26285	10.6895	9.21905	8.68005	10.6018	9.56001	10.2055	11.5941	9.18799	9.08437	9.79946	9.08755	9.12675	12.2604	10.1777	10.0396	8.51769	9.8767	10.2551	8.21048	10.0318	10.0341	9.80465	8.22604	0.67	0.401623	0.666	0.399696	0.154	0.817838	0.512	0.967603
201201_at	CSTB	13.1011	11.9726	13.5328	12.4146	11.6905	11.4261	12.6604	12.0909	11.2796	11.5718	11.3526	11.2855	12.0184	11.9188	12.0433	9.62312	12.3501	12.7646	12.3404	12.5608	12.9251	12.298	12.2575	12.8888	11.8144	12.3715	12.093	11.7877	11.5999	12.555	12.9488	12.406	11.1326	12.8397	12.1106	12.3783	12.3962	12.026	11.6379	12.4587	0.184	0.908089	-0.063	0.935614	-0.171	0.745265	0.108	0.970668
201202_at	PCNA	10.5096	10.0901	9.95176	10.834	10.8838	10.7826	11.0739	10.8608	9.28146	11.0716	9.91952	10.6562	9.52835	9.70264	9.89948	9.73841	10.7668	8.98216	9.06274	7.7812	9.48378	9.62041	9.8267	9.53086	9.59565	9.70266	9.51691	9.78721	9.42317	9.65494	10.1621	9.59658	8.63511	9.59085	9.3782	10.8795	9.17262	9.26304	9.24897	9.49546	0.375	0.694483	0.368	0.690385	0.507	0.503001	-0.139	0.967635
201203_s_at	RRBP1	4.53976	6.11134	5.52775	4.97519	3.49757	5.00861	6.1192	6.69062	5.59657	6.89346	6.1203	6.52069	3.76497	5.09668	3.84499	5.70634	4.40978	5.07261	5.85832	3.61547	7.03358	6.52512	6.29833	5.66017	6.46198	6.1192	5.1141	4.92183	6.02242	5.99483	7.69803	6.90983	6.72782	7.0799	6.49492	8.75621	3.6944	6.18485	5.12525	6.47525	-0.269	0.91426	-0.588	0.66228	-1.523	0.107451	0.935	0.728586
201204_s_at	RRBP1	8.23127	9.15912	8.18223	8.98117	7.22913	7.66402	9.45389	9.50108	9.20067	10.0796	9.5874	9.6255	8.8345	8.65507	8.38132	8.62651	9.81912	7.12379	9.6848	8.19845	10.2276	10.3846	9.47394	8.59082	9.11825	8.75784	8.71315	9.41729	9.23484	8.69777	9.85718	10.1363	11.3364	10.4998	9.78242	11.4483	9.75045	9.22174	9.46698	9.45853	-0.105	0.95474	-0.925	0.126168	-1.379	0.034468	0.453	0.967603
201205_at	RRBP1	2.43283	2.38469	2.42234	2.42061	2.35418	2.46897	2.45878	2.47861	2.42912	2.41272	2.55883	2.37268	2.43841	2.43387	2.35248	2.60481	2.5726	2.57061	2.50285	2.57597	2.46966	2.42059	2.3849	2.37887	2.4338	2.50105	2.46704	2.50162	2.47332	2.43866	2.70556	2.41159	2.44	2.71948	2.41633	2.49231	2.47486	3.0353	2.41935	2.45458	-0.022	0.94033	-0.122	0.223527	-0.085	0.503001	-0.037	0.967603
201206_s_at	RRBP1	6.37847	7.99793	6.64194	7.27878	5.92253	5.7928	7.30008	7.9401	7.3734	8.61685	7.85078	8.05621	6.60853	7.32541	6.15258	6.02488	7.50974	4.40309	8.17917	6.57546	9.08102	9.5407	8.28099	6.82635	8.01375	7.56402	7.41401	6.94167	7.81804	7.64238	9.08445	8.93813	9.81358	9.24544	8.73718	10.5241	8.05992	8.6256	8.31122	8.46698	-0.298	0.891622	-1.546	0.027625	-1.912	0.01648	0.366	0.967603
201207_at	TNFAIP1	6.59867	6.16524	7.10999	4.92833	6.78609	7.82284	7.47818	5.35252	4.70012	7.25663	6.65263	6.51301	6.82065	7.57378	7.41317	3.86491	4.53322	6.35563	3.28348	5.95354	8.21608	6.58587	6.52396	6.55354	7.65911	8.15427	8.27199	9.2276	7.68363	8.0382	6.88166	7.05297	7.62152	7.33543	6.53814	9.87409	8.11164	8.67159	8.94492	7.85874	-1.836	0.015534	-2.329	0.001849	-0.723	0.503001	-1.606	0.238157
201208_s_at	TNFAIP1	5.14358	5.19807	5.46265	4.64731	5.07259	5.12373	5.4863	5.32701	4.50697	5.45146	5.105	5.01468	5.29969	6.26418	4.36851	5.57316	4.56738	5.4863	5.49975	5.56031	6.13056	5.2408	5.09476	5.46153	5.4863	6.91061	5.65182	5.53821	6.18867	5.44717	5.52372	5.68259	5.68847	5.72921	5.41982	7.74304	5.53084	6.1048	6.03247	6.47003	-0.694	0.049599	-1.115	0.000998	-0.347	0.503001	-0.767	0.191994
201209_at	HDAC1	9.73364	9.83812	10.2301	9.26406	9.87758	9.87483	10.2243	10.8756	10.035	9.39394	9.44903	9.44771	9.75596	9.41921	9.70147	8.41605	9.71266	8.78632	8.75967	8.84468	9.77038	9.93953	8.97093	8.5623	8.65632	9.06423	9.05244	9.57843	8.57327	8.94386	8.80356	8.77881	8.83315	8.987	8.61655	8.81639	8.46593	8.49294	8.9971	8.8109	0.528	0.1791	0.796	0.023288	0.709	0.10719	0.087	0.967635
201210_at	DDX3X	11.0539	11.1255	10.9294	10.6647	10.7925	11.207	11.022	10.2408	11.3136	10.9501	11.4075	11.2697	11.1644	11.8097	11.3686	8.84692	9.54994	9.00103	10.3945	9.13527	11.0694	11.2454	10.9305	10.6701	10.1323	9.66772	10.4165	9.62621	10.1757	10.8927	10.9037	11.0822	10.8907	10.6205	10.7951	9.38502	10.7115	10.4602	10.6909	10.3843	0.719	0.168419	0.396	0.60866	-0.136	0.791852	0.532	0.805914
201211_s_at	DDX3X	9.07601	9.04511	9.42646	8.75437	8.99864	5.9338	8.97245	7.95222	8.3341	7.81185	8.59164	9.7285	7.47003	9.58307	8.2501	5.70085	4.64188	5.27752	7.14118	6.43156	8.79205	9.06248	8.27649	7.86407	8.13594	6.64889	7.75012	4.66563	7.9256	7.4868	7.74363	7.68288	4.58762	7.09001	7.38339	6.56778	4.32426	5.54458	5.35234	7.81377	0.919	0.519771	2.024	0.036154	1.047	0.500573	0.977	0.884404
201212_at	LGMN	9.04972	10.1338	9.15618	8.7086	9.29172	9.10337	9.55979	9.70451	8.96939	9.93172	9.98492	9.12425	10.5608	8.08211	10.629	7.78934	9.05202	10.463	7.8446	9.40285	10.5911	8.44838	9.65109	11.7833	6.19593	8.97818	9.37822	9.14785	6.50569	12.05	9.75655	10.1	7.89722	9.10385	9.55103	8.73431	8.8601	9.61238	9.31239	6.75591	1.521	0.054975	0.908	0.356196	0.281	0.735873	0.627	0.967603
201213_at	PPP1R7	2.72508	2.4175	2.65871	2.71836	2.69135	2.9064	2.77553	2.73853	2.69663	2.6339	2.75586	2.66922	2.69682	2.71566	2.61777	2.92152	2.87375	3.04563	2.90784	2.98092	2.73559	2.71331	2.66988	2.64231	3.08479	2.79278	2.81701	2.88261	2.7573	2.65787	2.71205	2.59727	2.70674	2.68488	2.6867	2.73759	3.33275	3.36118	2.87151	3.35762	-0.124	0.405627	-0.389	0.0004	0.065	0.591622	-0.455	0.002698
201214_s_at	PPP1R7	8.32069	6.42159	6.87349	6.34431	7.7216	7.59604	6.59979	7.0415	6.56315	6.45038	6.89557	6.66025	7.725	6.91883	7.47989	5.39831	5.87889	5.83043	5.64093	6.54092	6.96961	7.62523	7.15933	7.17139	7.97993	8.21988	7.85148	8.71371	7.16323	7.52893	7.06176	6.98373	7.42941	7.03847	7.15578	5.69716	7.86095	7.33147	7.85812	7.71143	-1.131	0.017138	-0.438	0.551561	-0.28	0.590126	-0.158	0.967603
201215_at	PLS3	11.7003	10.6786	10.9675	11.4253	10.8828	11.0794	11.3943	11.3831	11.0416	11.575	11.0301	10.0165	10.3474	10.7989	11.3255	10.2432	10.351	10.158	11.4104	9.93894	10.5771	11.9349	11.4892	10.7472	10.9341	10.8479	11.0595	10.202	10.8113	10.443	11.4042	11.465	11.6483	11.4344	11.2209	8.69142	11.1449	11.0246	11.1315	10.503	0.147	0.913679	0.418	0.459887	-0.517	0.430502	0.935	0.164006
201216_at	ERP29	10.0196	10.4061	10.5226	10.3367	9.88569	9.51453	10.3382	9.73691	9.94918	9.99259	9.8878	9.93715	10.065	9.61472	9.70266	8.8759	8.88513	9.20023	9.40346	9.3113	10.2648	10.7253	10.452	10.5714	10.5131	10.287	9.91942	9.76863	10.1557	10.6	10.064	10.1659	10.462	10.0821	10.2662	11.5767	10.1809	10.6814	10.5852	10.3712	-0.201	0.809581	-0.751	0.023116	-0.28	0.504867	-0.471	0.598765
201217_x_at	RPL3	13.5811	13.7987	13.62	13.8457	13.7067	14.0726	13.6143	13.7634	14.1591	13.5653	13.4288	13.8221	13.4661	13.6787	13.7438	13.5881	13.6188	13.5769	13.2279	13.7999	13.3344	13.7997	13.5152	13.9444	14.0392	13.8246	13.7368	13.9607	13.7906	13.6398	13.6126	13.7736	14.0303	13.8378	14.0799	13.5398	13.8017	13.5495	13.8626	13.8563	-0.194	0.227162	-0.046	0.846639	-0.19	0.375502	0.145	0.867105
201218_at	CTBP2	9.10283	8.64929	9.64913	9.14294	8.93285	8.41347	8.40491	8.88495	9.5311	9.28453	8.06699	8.9998	9.07077	9.06902	9.10086	6.35987	8.12055	7.27467	7.04408	6.85656	8.92304	7.88338	8.98497	8.58834	9.03963	8.20466	8.93754	8.26698	8.65983	8.70436	9.37435	8.86592	7.96975	8.70529	8.31313	8.25919	8.96426	9.58748	9.21501	8.87403	-0.1	0.952889	-0.458	0.576359	-0.124	0.831065	-0.334	0.967603
201219_at	CTBP2 /// LOC440008	5.56966	5.22556	6.14993	5.22053	5.06153	5.43216	6.52409	5.09546	5.6138	5.33992	5.09463	5.91432	5.20377	5.12978	5.59211	4.71182	5.38649	4.60329	4.88697	4.87024	5.00987	5.21164	5.24431	5.22737	5.02696	4.5905	5.23071	4.86924	5.11755	5.3819	5.42635	5.30595	5.16362	5.24224	5.25129	4.57581	4.80436	5.3117	4.7521	5.08705	0.341	0.270703	0.402	0.160069	0.03	0.919648	0.372	0.592552
201220_x_at	CTBP2	8.84171	8.5216	9.0734	9.09018	8.33453	8.29849	8.65436	9.29191	9.04716	8.98449	9.01102	9.25503	9.75362	8.98447	8.97572	7.6045	8.64535	8.32871	7.71353	7.41266	8.82449	8.43966	8.93144	8.62969	8.56607	8.04394	8.44938	8.31448	8.51022	8.99357	8.83245	8.72254	9.07967	8.7064	8.4795	8.29489	8.95027	9.18472	8.9564	8.82765	0.329	0.478107	-0.137	0.819636	-0.058	0.874407	-0.079	0.967635
201221_s_at	SNRP70	6.48744	7.24558	6.82115	6.57911	6.50694	7.24251	6.68331	6.80011	6.75131	6.91422	6.75048	7.19409	6.00585	6.18155	7.03897	6.38047	6.3029	5.4539	6.62383	6.23194	6.98044	8.13144	7.52405	6.7752	7.23635	6.99424	6.28242	7.56503	6.83003	7.23987	6.37021	7.40078	7.36089	6.55987	7.01241	8.36807	7.14285	6.93679	7.47836	6.96733	-0.228	0.800314	-0.625	0.112237	-0.187	0.637081	-0.438	0.76034
201222_s_at	RAD23B	7.95181	9.38339	10.8782	10.9633	8.74698	5.49938	10.4757	10.389	10.9727	11.1057	10.556	10.957	10.0986	10.8857	10.5578	8.18552	7.78888	6.64808	8.20182	8.76425	9.97352	10.5361	10.0082	10.228	10.569	11.0876	11.2616	8.42868	10.8874	10.3397	10.2133	10.2038	9.23554	10.1454	9.98466	9.58123	10.1035	10.4943	10.1354	10.9984	-0.843	0.538227	-0.659	0.70009	-0.353	0.713801	-0.306	0.967603
201223_s_at	RAD23B	8.66764	8.9771	9.37127	9.1378	8.55544	8.27063	8.50261	8.33604	9.17285	9.1399	8.40769	8.99466	8.50419	9.46573	8.6774	5.73115	6.39355	6.74936	7.45494	7.13888	8.29624	8.42396	8.19652	8.38809	9.14041	9.51975	9.52244	8.91718	8.80952	8.77136	8.79084	8.65174	8.04053	8.21169	8.23476	7.92792	9.47657	9.02543	9.3967	9.15399	-0.873	0.155195	-0.687	0.317966	-0.077	0.904768	-0.61	0.832515
201224_s_at	SRRM1	6.33999	6.47107	6.47368	4.93048	6.32624	4.16453	6.33372	6.70907	6.14577	6.33275	6.35548	6.40398	6.31618	6.13424	5.7118	6.36774	5.62802	5.60076	6.34122	6.53961	6.62892	7.14182	6.28735	6.43513	6.23289	6.34905	6.23489	5.37882	6.59549	6.96155	6.69337	6.8626	7.1515	6.32053	6.38092	6.43343	6.96192	6.98735	6.40067	6.42073	0.045	0.971342	-0.438	0.370121	-0.479	0.436173	0.041	0.981884
201225_s_at	SRRM1	8.63438	9.06204	9.07646	7.53726	8.40334	9.18009	9.24094	9.41543	8.77282	9.04491	8.28596	8.93785	7.90859	8.50089	9.27676	5.83687	8.21039	5.24558	6.7972	7.01831	9.43476	9.8474	8.97221	8.54979	8.40796	8.93545	8.42403	8.78476	8.4764	9.01923	8.29689	8.57373	8.35973	8.83727	8.48547	8.71914	8.62319	8.40692	8.80588	8.57412	-0.197	0.929689	-0.217	0.842471	-0.102	0.890847	-0.115	0.976246
201226_at	NDUFB8	10.93	10.1032	10.3173	11.2031	10.1926	10.048	10.4771	10.771	9.93937	9.22475	10.4793	10.0041	10.1559	9.15814	10.2842	9.2424	10.2992	9.67063	9.51394	9.23959	9.2615	10.3625	9.62195	10.1559	10.5759	10.6715	10.5275	10.6776	10.2401	9.91749	10.2825	10.1305	10.0241	10.3643	10.3352	10.8098	9.8317	9.9384	9.94946	10.8088	-0.516	0.170346	-0.245	0.707953	-0.204	0.579881	-0.04	0.980872
201227_s_at	NDUFB8	10.7349	10.2493	10.4786	11.5134	10.13	10.3285	10.2883	10.6538	10.5191	9.6507	10.3007	10.0564	10.9716	9.64081	10.5109	9.45468	10.9663	10.7525	10.2951	9.83442	9.28034	10.5596	10.1159	10.3957	10.4741	10.6668	10.6489	10.4321	10.0968	10.3333	10.6386	10.4385	10.1981	10.4547	10.5204	10.7015	10.2466	10.2368	10.2387	10.8755	-0.143	0.869581	-0.139	0.808185	-0.129	0.686568	-0.01	0.994954
201228_s_at	ARIH2	4.32046	4.21772	3.92803	4.30175	4.32911	3.53413	4.25954	4.40476	3.48442	3.21198	3.63918	3.13175	3.47988	3.47012	3.29457	3.7587	3.56515	4.80185	4.05679	3.78716	3.51283	3.93854	3.18546	3.38003	3.29114	3.52075	3.60418	4.07562	3.51249	3.13433	3.29697	3.4727	3.33949	3.16788	3.34915	4.08933	3.34931	3.31169	3.43681	3.49518	0.164	0.82556	0.229	0.638999	0.44	0.28262	-0.211	0.967603
201229_s_at	ARIH2	6.32564	6.48402	6.22549	8.35197	6.92862	4.24624	6.54611	7.29392	6.4121	6.72853	6.57108	6.72277	6.98871	6.27883	5.17861	6.52263	5.13932	6.27896	6.08826	5.6122	6.1882	7.93403	6.74722	6.55639	7.27052	6.71593	6.33899	5.14735	6.41645	6.24281	6.31326	6.79136	6.06032	6.19697	6.48978	7.5282	6.5592	6.94357	6.58302	6.43439	0.046	0.976707	-0.386	0.689497	0.053	0.92859	-0.439	0.967603
201230_s_at	ARIH2	6.34861	6.96348	6.46569	6.90197	7.17481	6.20815	6.4891	6.37842	6.33696	6.43303	6.6021	5.78608	6.44612	6.47361	6.88858	6.50125	6.43448	6.50781	6.45834	6.49481	6.29233	7.02678	6.6204	5.99993	6.62812	6.50285	6.75031	7.51021	6.50692	6.39235	6.42016	6.76986	6.69514	6.40837	7.27752	7.28308	6.60646	6.97888	6.87483	6.78832	-0.275	0.327486	-0.401	0.088874	-0.209	0.503001	-0.192	0.967603
201231_s_at	ENO1	12.8229	11.827	13.2588	11.892	12.2754	12.0853	12.2514	12.9244	11.5776	13.3977	12.882	12.7099	12.5689	12.1827	11.3107	11.9522	12.4241	11.5756	11.5728	12.6099	11.1775	12.9827	11.4786	11.0259	12.2201	12.7246	12.397	13.15	12.8233	11.1763	11.6481	11.0479	11.7526	11.915	11.2549	12.174	11.97	12.4448	12.6927	12.6446	-0.505	0.32902	-0.228	0.791267	0.634	0.288869	-0.862	0.244403
201232_s_at	PSMD13	7.83055	7.0772	7.84988	8.47806	7.92264	6.59674	7.13132	6.9927	8.04565	7.31008	7.00026	7.51101	8.22995	6.89101	7.34108	5.96895	6.98111	7.06617	7.07073	7.01198	7.75428	7.84882	7.48558	7.35081	7.51008	7.71684	7.706	8.3072	7.15469	7.10649	7.5408	7.13331	7.52841	7.11609	7.37926	8.20486	7.15177	7.41975	7.64275	7.62063	-0.325	0.530797	-0.254	0.694436	0.015	0.971499	-0.268	0.967603
201233_at	PSMD13	7.87512	7.61908	7.89328	8.63535	7.90592	6.88062	7.85979	7.85626	8.04186	7.80797	7.8864	7.71392	8.33442	7.21139	7.36385	7.23879	7.87252	6.82924	7.12371	7.83096	7.84916	7.88499	7.83167	7.84473	7.85161	8.14002	7.8779	7.99556	7.881	7.6135	7.87448	7.57536	7.75456	7.84419	7.84065	8.26133	6.94815	7.36496	7.4563	7.67213	-0.237	0.567721	0.172	0.748958	-0.066	0.82294	0.237	0.955593
201234_at	ILK	8.68583	8.95579	8.49105	7.98884	8.24772	7.46918	8.48674	8.82474	7.91839	8.96699	8.69075	8.541	9.34758	8.86551	8.52025	8.3045	9.07483	8.91637	8.36092	8.69087	8.86964	8.5767	8.66625	8.87949	9.6749	10.1658	9.89033	10.7684	9.95486	9.21645	9.18307	8.99246	9.29088	9.01395	9.16887	9.47699	9.38348	9.41216	9.81414	9.75841	-1.469	0	-0.947	0.000264	-0.508	0.130955	-0.439	0.444464
201235_s_at	BTG2	2.26047	2.24674	2.2285	2.24291	5.23158	2.28128	2.26411	2.31555	2.2436	2.21489	2.70412	3.82524	2.25324	2.28529	2.16671	2.55186	2.28798	2.33603	2.31169	2.31872	2.60636	2.28856	3.71369	3.32895	2.22793	2.62673	2.281	2.35859	2.52961	4.1804	4.80876	3.05438	2.24931	2.19577	2.77489	2.51306	2.29634	2.22984	2.20428	2.26472	0.263	0.856165	0.366	0.707953	-0.349	0.542947	0.715	0.603605
201236_s_at	BTG2	5.29172	7.15067	4.57762	5.01516	8.70446	5.19078	5.02001	6.44201	5.29281	5.62238	7.23577	8.46581	4.99911	5.91364	7.10566	5.82308	5.12816	6.80521	6.08801	5.36777	6.84885	7.01262	7.66961	7.71435	5.76457	6.11557	5.3408	6.82317	5.37399	8.8527	8.66877	7.00194	5.34831	5.35932	6.72998	7.67422	6.4379	5.36377	5.65938	5.11125	0.49	0.819666	0.324	0.826991	-0.248	0.784047	0.572	0.967603
201237_at	CAPZA2	8.71674	8.3913	9.2309	8.99257	9.25868	8.39007	9.17234	8.50759	8.65434	9.18847	9.09132	8.35548	8.38207	8.76664	9.52023	7.28575	7.60247	8.00571	8.48773	7.6183	8.76674	8.77442	9.32463	9.84643	8.71623	8.33881	9.12427	7.98482	8.86197	8.91968	9.06355	8.49998	8.71817	8.96424	8.71203	6.37663	8.77178	8.91192	9.02663	8.65728	0.085	0.953667	0.341	0.676734	-0.102	0.839573	0.443	0.90631
201238_s_at	CAPZA2	11.1558	10.4699	11.3346	10.8067	11.1907	10.7409	11.1577	10.7874	10.6409	10.8186	10.8595	10.5843	9.97923	10.8623	11.117	7.31438	7.83865	8.82696	7.72432	8.36871	10.5491	10.7772	10.5716	11.2863	11.0597	10.2568	11.1154	9.61012	10.9379	10.7915	10.7282	10.3214	9.47446	10.236	10.4789	8.29644	10.2185	10.4851	10.2064	10.4245	-0.334	0.879442	0.336	0.812849	0.014	0.986945	0.322	0.967603
201239_s_at	SPCS2	9.93412	9.80774	9.73883	9.75076	10.0138	10.1916	9.94339	10.3818	9.68722	9.8743	9.53281	10.1193	9.81109	9.82391	9.59576	8.53414	9.83935	8.65293	7.8846	7.45964	9.41197	8.69615	9.14327	9.50348	9.00713	8.95839	9.16688	8.73573	9.27973	9.41027	9.22913	9.17603	8.55776	9.30375	9.14036	8.61895	8.63952	8.96329	8.89677	8.36616	0.44	0.444315	0.773	0.073976	0.388	0.503001	0.384	0.945086
201240_s_at	SPCS2	10.7157	11.0123	10.6382	10.9144	10.8235	11.5225	11.4389	11.4966	11.1339	11.3521	10.7081	10.9738	11.0319	11.3585	11.0417	8.91423	10.6935	10.1827	9.41124	8.904	10.6388	10.2585	10.6331	11.0032	10.3861	10.1024	10.6461	10.5129	10.4389	10.7767	10.5951	10.6515	10.9851	10.6839	10.6599	9.80866	10.5993	10.5915	10.5004	9.72939	0.286	0.75318	0.457	0.409805	-0.012	0.980135	0.469	0.812384
201241_at	DDX1	11.0494	10.4	10.2186	10.5894	10.4617	10.39	10.1286	10.0084	10.6488	10.2788	9.90605	9.80368	9.66882	9.69246	9.86201	10.4165	10.9566	8.97459	8.79551	9.02044	9.26251	10.1317	9.48628	9.5053	9.60265	9.04815	9.62059	9.33234	9.91188	9.13406	9.89759	9.86031	10.0247	9.88866	9.53141	8.2378	9.17382	9.09102	9.38647	9.81993	0.448	0.364204	0.81	0.036663	0.111	0.792128	0.699	0.364189
201242_s_at	ATP1B1	5.64971	6.0878	9.16845	9.7982	9.32911	2.80086	9.57016	9.44634	6.67121	8.73954	9.58881	8.31646	9.27596	9.25795	5.53738	4.33053	3.98537	3.96241	3.67508	4.4331	6.89494	7.89504	7.98979	10.1003	11.1498	9.16283	7.92275	2.46177	9.73638	10.6237	9.6723	9.32393	8.36424	8.36564	8.39393	8.2287	7.15447	8.45763	7.33032	7.47338	-0.762	0.867216	-0.404	0.875828	-1.499	0.503001	1.095	0.967603
201243_s_at	ATP1B1	9.30312	9.51562	9.47578	10.5194	10.4262	9.03021	10.1995	9.66315	8.18697	8.20252	10.3445	9.52892	9.54048	10.2953	9.31106	4.22861	9.33533	7.24266	7.03228	7.74453	8.35328	8.72069	8.7408	9.64699	10.3585	9.26471	8.96833	7.99011	9.66831	10.1224	9.51901	9.72609	8.90407	9.17451	8.99801	8.90241	7.39153	8.42196	8.83759	7.82826	-0.262	0.925643	0.712	0.59262	-0.276	0.757392	0.988	0.755342
201244_s_at	RAF1	8.40145	9.13719	8.59272	9.34232	9.83408	8.39239	8.96613	9.4872	7.75959	8.11228	8.39807	8.25765	8.34648	8.91706	8.8854	8.12841	8.78511	6.97957	7.82248	7.35713	8.64096	9.21551	9.46581	8.21441	8.56453	8.93924	9.1022	9.29115	8.95863	8.45656	8.27688	8.47477	8.55714	8.42336	8.23859	8.80586	8.88266	8.73291	8.98945	8.47687	-0.415	0.44359	-0.222	0.787407	0.162	0.700265	-0.383	0.914258
201245_s_at	OTUB1	8.33328	8.33014	8.43363	8.0771	8.0177	7.4079	7.54013	8.97012	8.49193	7.91309	7.83945	8.39407	8.56827	8.29451	7.49848	5.70643	6.91488	6.52332	6.55621	6.27435	8.43432	8.00686	9.04306	8.18787	8.58784	9.40203	8.7662	8.90312	8.5263	8.15901	8.17367	7.80003	7.97405	7.72816	8.28967	8.23155	8.29908	8.27766	8.3647	8.52354	-1	0.045023	-0.503	0.46522	-0.156	0.76974	-0.346	0.967603
201246_s_at	OTUB1	4.07576	3.58994	4.32552	3.62592	3.62767	2.77892	3.6497	4.46807	3.58514	3.63865	3.62314	4.24939	3.62703	3.64332	2.73534	2.80076	3.51296	2.92601	3.20235	3.24964	4.49759	4.13185	4.73437	3.6497	3.62887	4.67954	4.69914	5.20543	4.44078	3.63954	3.27677	3.16611	3.62581	3.466	3.61375	5.2865	3.67428	3.70339	4.31022	3.78831	-0.867	0.019199	-0.489	0.270093	0.234	0.56928	-0.723	0.304577
201247_at	SREBF2	5.13361	6.57136	6.66814	5.94388	5.80064	5.83406	6.21344	6.58902	5.41247	6.51571	6.28199	6.18913	6.2247	5.65892	5.74179	5.4567	6.74921	5.19153	5.01957	5.86116	6.26556	6.54271	6.30526	5.7604	7.18045	6.69423	6.27693	7.08634	6.61202	5.7455	6.24807	6.20688	7.34114	6.66125	6.20719	8.52679	7.173	8.58965	8.39763	7.12544	-0.783	0.030593	-1.975	0	-0.546	0.298196	-1.43	0.003604
201248_s_at	SREBF2	3.12477	3.28661	3.17567	3.17228	3.79607	2.33852	3.23035	3.88436	3.11164	3.16774	3.16256	3.13511	3.15321	3.17317	3.0517	3.22015	3.13179	3.13886	3.17226	3.21814	3.15414	3.17644	3.13915	3.09141	4.13344	3.21606	3.19197	3.20638	3.19428	2.83786	3.13429	3.02695	3.5087	3.28748	2.89477	5.32897	3.29672	3.7355	3.9991	4.31607	-0.219	0.62218	-0.966	0.00017	-0.001	0.998366	-0.965	0.006823
201249_at	SLC2A1	2.29484	2.20417	2.27442	2.28455	2.23013	2.33954	2.296	2.32233	2.28938	2.26317	2.42832	2.16726	2.28692	2.29061	2.23671	2.56746	2.68322	2.67142	2.37888	2.51061	2.31991	2.28109	2.21012	2.27128	2.25236	2.36448	2.31826	2.41901	2.33711	2.27589	2.28055	2.24939	2.28089	2.24685	2.24836	2.32266	2.34473	2.27076	2.25639	2.3025	-0.003	0.991272	0.036	0.819204	0.074	0.503001	-0.038	0.967603
201250_s_at	SLC2A1	5.25691	4.88691	7.51949	4.95386	5.83506	6.70922	5.05381	6.31837	4.95061	5.27066	7.9105	6.10375	5.39664	8.74079	4.9197	5.58948	5.35967	5.51218	5.48119	5.23424	4.21133	5.99993	4.85136	4.91523	5.89502	6.82572	6.14392	7.90452	6.52928	4.96704	4.93899	4.8818	4.99519	4.99596	4.81651	7.08133	8.20259	8.28997	8.36277	7.76688	-0.982	0.16356	-2.263	0.000308	0.752	0.474839	-3.015	0.000452
201251_at	PKM2	12.7335	11.1228	12.2754	9.12433	11.0633	11.3369	10.6898	11.3789	9.09149	11.5951	12.0089	11.488	10.7804	13.3448	10.2289	10.5561	10.0597	10.5001	10.2223	10.4573	11.0274	11.8793	11.1076	10.362	11.9321	11.9251	11.7843	12.4127	12.2007	10.9732	10.7841	9.76775	11.5181	11.2125	9.93779	12.1752	11.8478	12.6678	12.5508	12.375	-1.035	0.098912	-1.307	0.027871	0.372	0.569198	-1.679	0.055628
201252_at	PSMC4	9.38041	8.99103	8.04623	8.54931	9.05393	8.2866	8.36128	9.71146	8.58684	8.05218	8.69039	8.40118	8.42108	8.44298	8.21883	7.90013	6.71864	6.56448	7.65481	7.29727	7.92506	8.44318	8.26671	7.85822	8.60367	9.31691	8.8229	9.12327	8.71559	8.43896	8.33138	7.95369	8.42613	8.38127	8.23844	9.6445	8.30953	8.2428	8.42587	8.75082	-0.666	0.161675	-0.424	0.494431	-0.016	0.975296	-0.409	0.92937
201253_s_at	CDIPT	9.80613	9.05778	9.31488	9.26518	8.96025	9.87317	9.22701	8.81623	9.78544	9.08898	9.16235	9.19508	9.68181	9.63735	8.85029	7.99661	8.17776	9.00744	8.8485	7.38673	9.98654	8.9597	9.54624	9.14115	10.0294	10.8448	10.6137	10.816	9.80451	9.49175	9.2878	9.34145	9.74265	9.36517	9.61788	11.0631	10.2294	10.3145	10.3468	9.82496	-1.291	0.000438	-1.225	0.000845	-0.34	0.503001	-0.885	0.147555
201254_x_at	RPS6	13.3206	13.1749	13.1304	13.503	12.9626	13.1485	13.5102	13.0906	13.7621	13.3574	12.957	13.4788	13.1612	12.7019	13.5169	12.4583	14.0906	12.7189	12.4817	13.0316	12.8468	13.2333	13.5342	13.3489	13.5621	13.2309	13.2025	13.0181	13.3671	12.7992	13.4021	13.3339	13.5601	13.4756	13.6808	12.3517	13.2984	13.2268	13.2556	13.4022	-0.103	0.894669	0.066	0.871779	-0.318	0.427608	0.384	0.520556
201255_x_at	BAT3	9.475	9.23749	8.94243	7.4023	7.83233	8.71709	8.31921	9.25902	8.40506	9.14159	8.07902	10.0037	8.97029	11.8654	8.5703	7.44511	8.25408	7.46318	7.65738	8.99068	9.48823	9.54585	8.7688	8.52229	8.94424	9.09853	8.46832	9.43278	8.83202	8.92697	8.30599	8.63364	9.2018	8.89747	8.50806	9.2761	9.12175	8.98163	9.09807	9.30901	-0.184	0.921667	-0.386	0.725539	0.062	0.922689	-0.448	0.967603
201256_at	COX7A2L	9.9353	9.99416	9.68868	10.7621	9.89257	10.0007	9.44889	9.99291	10.3364	9.28861	9.79049	9.87656	10.002	9.15526	9.57125	6.48948	9.61479	9.47764	9.23993	9.4179	9.24136	9.95378	9.28527	9.5214	9.90113	9.59414	9.39318	9.93391	9.667	9.02612	9.49854	9.22575	9.13985	9.62146	9.88206	9.11463	10.1651	10.2427	10.2973	9.84246	-0.138	0.929594	-0.372	0.62138	0.087	0.864998	-0.459	0.885395
201257_x_at	RPS3A	13.8215	13.8907	13.6087	13.5722	13.7791	13.8927	13.7839	13.5605	14.1335	13.6939	13.6378	13.7956	13.8288	13.57	13.7758	14.519	14.1935	14.2388	13.9968	14.2721	13.8534	13.7021	13.6716	13.6302	13.6716	13.6365	13.4248	13.4732	13.6395	13.8508	13.9177	13.7982	13.8708	13.7886	13.7523	13.0817	13.4678	13.5199	13.4787	13.6549	0.282	0.081629	0.41	0.006995	0.025	0.886711	0.385	0.11556
201258_at	RPS16	12.9396	13.4059	12.3202	13.3681	13.0551	13.47	12.8153	13.3851	13.8127	12.2062	13.0159	13.1655	12.926	12.5964	13.242	13.2392	12.7254	12.5811	12.9829	12.8332	12.2059	12.7736	12.879	12.7964	13.2327	13.1292	12.7189	12.6268	12.9796	12.3233	13.2148	13.0549	13.175	13.1114	13.465	13.7461	13.0735	13.183	13.1041	13.4744	-0.015	0.98648	-0.394	0.160885	-0.282	0.497933	-0.112	0.967603
201259_s_at	SYPL1	9.19516	8.8877	9.55065	8.64988	9.39623	9.14702	8.65281	7.66029	8.67408	9.31575	9.05208	8.4988	7.89652	8.73049	8.86414	2.76967	8.7816	8.23777	8.27363	8.11713	8.59072	8.41705	9.14757	9.03485	9.1809	8.39839	9.12181	6.89311	9.13251	8.9737	8.42697	8.09969	6.7996	8.63983	9.14934	9.07678	7.43801	7.83324	7.52367	9.14799	-0.045	0.987271	0.297	0.832897	0.278	0.750969	0.019	0.996107
201260_s_at	SYPL1	8.72323	8.70191	9.51017	8.90888	9.29478	9.70707	9.08659	7.57051	9.62377	9.40665	8.59072	8.46383	8.61557	9.09715	9.03265	6.12484	8.95896	8.94188	8.30512	8.24694	8.55584	8.39565	8.85492	8.852	9.32333	8.80835	9.18842	8.64123	8.98419	9.17958	8.6363	8.7046	8.32576	9.0138	9.21117	9.07129	9.09434	8.88034	8.82348	9.41873	-0.239	0.836118	-0.308	0.708851	-0.028	0.955146	-0.279	0.967603
201261_x_at	BGN	7.85307	9.56572	9.57077	9.49145	9.24197	11.5903	9.60626	8.58072	10.5354	10.6767	10.5041	10.478	9.73643	10.0253	10.745	9.41975	10.2516	9.79283	11.1782	8.23331	11.8009	10.536	10.8328	10.5983	10.6365	10.2912	10.1315	11.3986	10.7616	9.72271	10.8719	11.2988	13.3592	12.0842	11.2148	10.1096	10.656	11.6586	11.9616	9.46644	-0.621	0.517631	-0.748	0.364522	-1.743	0.017815	0.995	0.51892
201262_s_at	BGN	6.60934	8.48587	8.4566	5.04718	8.7137	7.46103	5.19933	6.56837	7.63174	7.46503	6.89884	7.59728	6.3952	6.55325	6.09448	7.73507	5.81112	8.37514	7.90245	7.49795	9.74249	8.20531	8.47606	7.66523	8.00291	8.14277	9.01586	7.46313	9.77936	7.60222	8.75404	8.39791	11.2565	9.0717	8.44549	7.75135	6.08787	9.58399	8.59606	6.13455	-1.113	0.236722	-0.263	0.847151	-1.818	0.060392	1.554	0.311266
201263_at	TARS	9.98181	9.60203	9.80631	9.79202	8.63447	9.30713	9.43884	9.67849	9.70488	9.19411	9.38826	9.5051	9.5623	9.49165	9.06062	8.39009	9.05005	8.07947	7.84226	9.58557	9.26114	10.468	9.29125	8.56393	10.5074	8.76343	9.20516	8.46353	10.1372	8.40642	8.8972	8.67699	8.92771	8.97589	8.05354	8.07991	10.011	9.99277	10.1838	9.14305	-0.172	0.910429	-0.239	0.796201	0.537	0.481437	-0.776	0.43957
201264_at	COPE	9.1433	8.29722	8.92359	9.24694	8.81745	9.10429	8.47747	9.37073	8.85605	8.39411	8.60921	9.53425	9.06037	8.92391	7.27839	5.35023	5.36917	8.15547	8.94849	7.7606	9.7184	9.52233	9.58108	8.94514	9.45812	10.122	9.39533	9.71004	9.74604	8.4972	8.70347	8.89777	8.91901	8.8392	8.85293	10.2513	8.9849	8.99346	8.94585	9.40487	-1.131	0.099439	-0.761	0.355113	-0.287	0.678635	-0.474	0.967603
201265_at	---	2.23498	2.1604	2.21712	2.2345	2.18617	2.27604	2.24533	2.26872	2.228	2.21152	2.30386	2.12774	2.24106	2.22848	2.19655	2.57226	2.72186	3.60529	2.5896	2.6101	2.25551	2.21869	2.15571	2.20811	2.20129	2.32739	2.25506	2.3632	2.29022	2.21967	2.25756	2.16939	2.23233	2.22927	2.17714	2.28051	2.27048	2.22243	2.21324	2.25135	0.053	0.931014	0.093	0.795311	0.128	0.531707	-0.034	0.97415
201266_at	TXNRD1	8.67092	9.19456	8.64332	8.92084	8.20881	7.11339	9.49469	8.98223	7.7566	7.6095	7.40666	7.69558	8.14372	8.27558	7.7918	6.39733	6.23419	8.54065	8.33455	5.46696	7.72899	8.71322	8.24588	9.06741	9.97116	9.64486	10.4029	9.91827	10.5849	9.4159	8.36623	7.91286	8.33559	8.46355	7.55919	6.9122	10.0369	11.274	11.1964	9.33621	-2.022	0.003527	-1.669	0.018023	-0.045	0.956741	-1.624	0.169032
201267_s_at	PSMC3	9.37238	9.21421	9.00289	10.4378	9.5993	8.92719	9.19617	9.42378	9.29468	9.23021	8.7732	9.66729	9.03382	8.35049	7.71975	7.33167	6.77426	6.59677	7.13224	7.01183	8.60985	9.00043	9.40369	8.65655	9.36969	10.0008	9.58206	9.54508	9.31706	8.2401	8.90835	8.23008	7.97534	8.52312	8.15853	9.7788	7.51199	8.27499	8.24644	8.97242	-0.923	0.17573	0.083	0.931003	0.281	0.666963	-0.198	0.967603
201268_at	NME2	12.3722	12.1339	12.9108	12.636	11.7934	12.977	12.4015	12.4181	13.2741	12.2529	12.3547	13.1757	12.7812	11.1838	12.1664	11.9706	11.4402	11.8636	11.255	12.5156	12.0302	13.0972	12.0252	12.4303	12.5594	12.7715	12.5151	13.0312	12.5617	11.6421	12.4412	12.1967	12.6197	12.455	12.538	13.1091	12.429	12.5751	12.6162	12.5976	-0.404	0.341329	-0.381	0.381357	-0.166	0.644883	-0.215	0.967603
201269_s_at	NUDCD3	2.76628	2.74111	2.6755	2.75196	2.68906	2.80739	2.77967	2.8066	2.76134	2.69048	2.85434	2.63789	2.75771	2.74424	2.68704	3.98038	3.104	3.0262	2.92289	2.91576	2.80042	2.74655	2.6486	2.7609	2.73338	2.86186	2.79604	2.8247	2.80214	2.71899	2.7783	2.74633	2.7674	2.74492	2.74697	2.80449	2.80616	2.76664	2.7133	2.78762	0.027	0.956153	0.055	0.833794	0.074	0.650154	-0.019	0.980872
201270_x_at	NUDCD3	5.46653	4.42172	5.252	4.61424	6.45255	5.60001	4.86157	5.19491	3.43341	6.02416	5.64298	5.98098	5.96089	4.88151	5.30335	2.68129	2.2898	3.98745	2.31189	1.88096	6.21237	5.75754	5.26889	4.58131	6.22114	6.8813	5.6511	7.32155	4.78671	5.34135	5.03781	5.4293	6.64071	5.42396	5.3797	7.55873	6.85992	6.68861	6.88058	6.77001	-1.396	0.094195	-2.175	0.005024	-0.806	0.503001	-1.369	0.411087
201271_s_at	RALY	7.24472	7.01786	7.19806	7.5923	6.98832	6.71899	7.48648	7.5933	6.93201	7.35361	6.3442	7.93178	6.64767	7.65698	5.97179	6.71236	6.78251	5.59473	6.60424	5.17456	7.17098	7.26576	6.84593	6.84026	6.67736	7.62502	7.00373	7.63521	6.6446	6.67433	6.68482	6.62404	6.86214	6.84524	6.63013	8.32989	6.97942	7.02392	7.10572	6.32215	-0.223	0.848737	-0.258	0.766318	0.164	0.710445	-0.423	0.884624
201272_at	AKR1B1	9.39078	10.9538	9.90419	9.78132	10.486	9.91647	10.1117	9.89669	8.76107	10.4737	9.77666	9.69384	10.6272	10.3386	10.4766	8.65005	9.5747	10.4491	9.65221	9.53099	10.6481	9.77463	9.93026	11.8108	10.6468	10.8266	10.5482	11.3416	10.2803	12.0362	9.91122	9.92714	10.1703	9.92339	10.9748	11.3543	9.72788	10.0555	10.3475	11.356	-0.623	0.299574	-0.462	0.531105	-0.076	0.893947	-0.387	0.967603
201273_s_at	SRP9	11.8936	11.2441	11.3409	11.8432	10.9803	11.3119	11.4678	11.8751	12.0977	11.5568	11.0667	11.7297	11.1322	11.7138	11.5705	11.2659	9.38259	10.7491	11.1507	11.0995	11.4964	11.6273	11.4502	11.3315	11.4116	10.9508	11.0692	10.1843	11.1686	11.1931	11.7237	11.6549	11.1031	11.2291	11.3022	10.8735	11.0367	11.1157	11.2286	10.9685	0.386	0.343264	0.298	0.543498	-0.06	0.870157	0.358	0.820824
201274_at	PSMA5	9.34803	9.13738	9.15219	9.45021	9.71012	9.02314	8.23653	10.0449	8.79614	7.64325	9.00041	9.03686	9.41823	7.65311	9.0204	7.91131	9.26746	8.95275	8.71901	9.1625	8.50012	8.56376	8.47298	8.15831	8.6156	8.52062	8.66996	8.79614	8.72097	8.2757	8.52756	8.06596	8.15662	8.58187	8.25463	8.63607	8.18625	8.22529	8.33378	8.86872	0.162	0.879955	0.376	0.442404	0.509	0.345942	-0.133	0.967603
201275_at	FDPS	9.33581	9.39917	8.83868	11.2789	10.2579	9.90867	11.143	10.5601	9.12509	9.20556	10.8083	10.524	9.69254	8.30179	9.41258	8.15059	10.4048	8.2958	8.49921	8.14873	8.66989	10.458	9.67069	8.33789	9.47116	9.65111	9.49105	10.05	8.92003	8.59095	8.60279	8.2483	9.48623	9.02136	8.66209	9.52292	9.74193	9.87372	9.92588	9.59953	-0.036	0.984935	-0.252	0.81763	0.677	0.477194	-0.929	0.479061
201276_at	RAB5B	5.63711	6.74872	5.40794	6.71157	5.27253	5.40468	5.14841	5.06244	5.7586	5.56265	5.17256	6.70152	5.20902	6.64898	5.38568	3.91945	3.55767	4.55418	4.68118	4.08449	5.16944	5.73476	5.31259	5.19757	6.12363	6.97934	6.94939	6.17155	5.16063	5.49956	5.37604	5.3615	6.11102	5.75349	5.34161	6.49012	6.35517	6.98667	6.97541	5.29553	-0.935	0.089077	-1.079	0.042387	-0.247	0.659631	-0.832	0.489858
201277_s_at	HNRPAB	11.3981	10.8553	11.6521	11.4402	11.1975	11.0477	11.1932	11.4931	9.90511	11.1951	10.9021	11.7957	10.375	10.7221	10.4354	8.07331	9.49803	9.29116	9.4688	11.2184	10.4089	11.6278	11.3088	10.3255	10.4741	10.5996	10.5937	10.2181	10.4262	10.1878	10.623	10.7318	10.3578	10.4574	10.1142	10.7935	10.1491	10.0912	10.1022	10.2763	0.218	0.892203	0.398	0.668608	0.224	0.685061	0.174	0.967603
201278_at	DAB2	7.79345	9.95195	8.81039	6.95189	8.07723	8.94471	8.49873	8.02288	8.88357	8.93289	8.83223	9.05327	8.91136	8.5983	10.436	7.26183	8.54725	9.89467	8.68687	8.74732	10.4046	7.80014	8.73733	10.6966	10.1642	8.96055	9.11127	9.02943	8.81778	11.427	9.31698	9.45132	8.54668	8.88592	9.18238	7.46704	9.71848	10.0216	10.5706	10.5429	-0.301	0.886259	-0.748	0.41431	-0.161	0.835217	-0.587	0.967603
201279_s_at	DAB2	7.59686	9.6904	8.8303	6.86757	8.24333	8.45739	8.18414	8.54632	8.69788	8.87353	9.28766	8.83294	9.32811	8.9771	10.1107	7.41123	7.94234	9.87832	8.54283	8.44143	10.1596	7.7809	8.36712	10.8936	10.2271	9.19619	8.99447	8.52239	8.95425	11.6505	8.8375	9.35402	8.01918	8.86908	8.59895	9.13699	10.045	9.91278	10.1419	10.6851	-0.315	0.867867	-1.121	0.109947	0.128	0.863288	-1.249	0.322079
201280_s_at	DAB2	6.41274	9.15516	8.3929	6.35013	7.11584	6.91782	7.77831	7.20265	8.42808	8.46358	8.82455	7.98099	9.03635	8.33648	9.34874	4.49248	6.68201	8.58309	7.70548	6.4022	8.51095	7.57156	8.0287	10.2709	9.84264	8.61783	7.92994	5.18892	7.50949	11.5208	8.79194	9.00123	8.603	8.7573	8.39506	7.44275	9.84236	9.81079	9.90724	10.4087	0.163	0.95674	-1.502	0.140475	-0.729	0.515087	-0.773	0.967603
201281_at	ADRM1	9.91453	8.08079	8.80046	8.47958	8.42572	7.44461	8.15783	9.06137	7.62706	8.43542	8.20128	8.58711	8.88548	9.81282	7.75803	8.12617	7.22324	7.21186	7.47343	7.27746	7.80096	8.7983	8.43293	7.41392	8.42572	9.02005	8.4733	9.32773	8.28838	7.8442	7.47023	7.86084	7.9679	8.02677	7.84054	9.29829	8.46679	8.44038	8.64142	8.20745	-0.496	0.402785	-0.4	0.564932	0.378	0.504797	-0.778	0.40274
201282_at	OGDH	6.8613	5.87887	7.06818	2.92474	5.85492	3.4347	3.4577	6.79764	4.98393	6.93347	5.09851	6.56555	5.74771	5.85123	3.36698	2.34378	2.29862	2.23302	2.57938	3.35259	7.22338	6.54973	5.97713	6.84413	6.14539	6.84143	6.77237	7.05256	5.76303	7.73917	6.48312	5.66089	5.93035	6.74481	6.02865	8.34125	5.41712	5.91722	5.25942	6.61898	-1.396	0.291619	-1.192	0.411077	-1.051	0.503001	-0.141	0.980346
201283_s_at	OIP106	3.09989	3.01774	3.08509	3.09695	3.04617	3.13686	2.96524	3.05762	3.09349	3.07393	3.19998	3.06849	3.09757	3.10071	3.03697	4.74142	3.16154	3.16127	3.57012	3.88089	3.12979	3.08319	3.05429	3.08994	3.05735	3.20066	3.12531	3.20512	3.13696	3.0742	3.08524	3.02239	3.06	2.97157	3.03583	3.12665	3.13006	2.85973	2.99308	3.11671	0.06	0.935601	0.16	0.689497	0.17	0.512737	-0.01	0.992231
201284_s_at	APEH	7.14667	6.20397	6.27614	5.89181	6.72597	4.31153	5.58255	5.91963	4.40891	4.51916	5.51566	5.77845	6.22202	5.44812	6.14034	5.50149	4.06876	6.17655	5.46038	5.40992	4.97262	7.03037	5.47547	5.87741	6.88352	7.83817	7.38136	8.44719	6.51673	5.79318	6.3175	6.07828	5.89309	6.35822	6.1339	7.5087	6.56565	5.7468	6.4447	7.01375	-1.739	0.000421	-0.982	0.05802	-0.482	0.503001	-0.5	0.90459
201285_at	MKRN1	8.24213	8.77211	8.51356	8.43667	8.15899	8.78075	8.45854	7.7601	8.41578	8.13873	8.32435	8.35869	8.32658	8.94663	9.11278	2.92028	7.23845	5.30745	5.79619	5.47714	8.5129	8.71149	8.30292	8.21126	8.45423	8.06085	7.99523	8.32711	8.14968	8.62096	7.84847	8.24088	9.00003	8.14498	8.31183	9.58655	8.53488	8.25407	8.7296	7.9182	-0.364	0.887177	-0.771	0.546823	-0.475	0.599276	-0.295	0.967603
201286_at	SDC1	5.38655	4.43271	5.97179	4.26028	6.79912	4.30063	4.28297	2.29613	4.84654	4.23913	4.31164	4.31669	4.26246	4.93737	4.89984	2.65515	2.62776	5.88584	2.73896	4.26863	5.32969	4.12151	5.42941	5.63513	3.42563	2.33652	2.27698	2.6331	3.51872	2.24153	6.03341	5.78482	4.25909	6.13063	6.68261	6.6717	4.07751	3.72519	5.90353	4.3725	1.581	0.044132	-0.531	0.730714	-1.359	0.188501	0.828	0.847286
201287_s_at	SDC1	8.31056	6.87163	8.45928	6.81789	9.23679	6.14896	7.29496	4.32074	7.59719	6.20009	6.78321	6.9862	6.721	7.49769	6.87434	6.40059	5.96921	9.04335	4.31881	6.1066	7.76102	6.43622	7.31362	7.49624	5.70045	4.54186	3.4587	4.34248	4.32422	5.16559	8.67952	8.0718	6.05034	8.56139	8.90711	9.37303	6.30769	5.81067	7.82289	6.95825	2.412	0.002938	-0.369	0.815393	-1.169	0.354745	0.8	0.921755
201288_at	ARHGDIB	10.3502	10.6793	10.2913	9.70351	11.1172	10.2317	10.3502	10.294	9.61905	10.1678	10.6405	10.0572	10.6478	11.7253	11.7709	7.55468	9.91937	10.8453	9.44889	9.98332	10.8809	9.73088	10.9743	11.9483	5.35012	7.58193	6.97867	8.09004	6.00738	12.3752	10.7307	10.5997	9.66515	9.99159	10.4056	5.96062	3.61447	3.14714	4.35115	5.08621	3.651	0	6.02	0	0.174	0.814158	5.847	0
201289_at	CYR61	7.35474	8.84867	8.65737	4.95941	8.98135	10.1392	7.20577	7.03864	7.65975	5.6904	9.39168	10.5347	6.86386	8.51807	8.47555	7.90419	8.93588	9.4677	6.18314	5.90659	7.99669	7.67085	7.02431	10.882	10.681	10.9511	11.2126	11.049	10.9236	11.3268	10.9663	9.75307	2.87176	6.65291	10.8382	9.89451	11.5206	11.2115	11.4202	11.0416	-2.819	0.021377	-2.873	0.018739	-0.072	0.960579	-2.801	0.171249
201290_at	SEC11L1	11.6096	10.6544	11.0451	12.1598	10.6634	11.7091	11.5601	11.1542	11.8922	11.455	11.14	11.1448	11.4872	11.3575	11.445	9.95356	11.0024	11.258	10.4827	12.04	10.9939	11.1621	11.4172	11.5652	11.3386	11.0371	11.4017	11.0267	11.2853	10.9094	11.2989	11.0461	11.5678	11.2748	11.4807	10.7923	11.3261	11.432	11.5176	10.9862	0.033	0.972874	0.04	0.932359	-0.083	0.798729	0.123	0.967603
201291_s_at	TOP2A	8.06925	7.29114	8.82209	7.99276	8.70504	5.56587	8.18872	8.21955	4.88635	8.22755	6.87742	7.05453	6.48983	5.30232	5.11576	6.58199	5.35055	6.04455	5.83405	6.60503	6.11458	7.30959	5.66906	3.97133	6.10042	4.01244	4.11419	2.94335	4.66039	6.3068	7.54921	5.74055	4.47049	5.32635	2.57065	8.77085	3.75929	3.80291	4.12276	5.03145	2.298	0.02317	1.566	0.162118	1.532	0.29862	0.034	0.994954
201292_at	TOP2A	9.7836	9.53484	10.2674	10.3666	10.1176	9.55041	10.194	10.24	7.78062	9.92734	9.6363	9.17461	8.29728	8.63146	8.49673	9.2073	8.93048	6.92819	8.65664	9.07767	9.37951	9.06016	8.2264	4.66487	8.08308	6.23034	6.99979	6.86115	6.8649	7.32186	8.44928	7.7953	4.89439	6.87939	3.6913	9.17448	4.25555	3.57973	4.48628	6.67166	1.93	0.066451	3.305	0.000908	2.596	0.026694	0.708	0.967603
201293_x_at	PPIA	13.6322	13.5877	13.7035	13.343	13.6102	13.6688	13.5999	13.8582	13.1646	13.7962	13.7927	13.9899	13.8082	13.3631	13.408	13.8758	13.4805	13.4034	13.5502	13.6088	13.9334	14.047	13.5544	13.432	13.5948	13.6833	13.6023	13.4336	13.6564	13.7889	13.5365	13.3376	13.3625	13.3411	13.3738	14.025	13.4186	13.4957	13.5537	13.6356	0.046	0.923807	0.014	0.949532	0.25	0.189061	-0.235	0.452656
201294_s_at	WSB1	5.66481	4.03352	5.81426	3.39699	5.45911	4.25578	7.52157	3.64737	4.3267	6.04237	3.97827	5.31747	4.05405	6.9068	5.32691	3.92255	4.64778	5.35147	4.89122	4.71171	5.36758	6.84889	5.1987	6.11912	6.44594	3.78773	5.3654	3.76982	6.53213	7.00478	6.94553	6.79204	5.37217	5.60626	6.61479	5.63963	5.36973	5.1728	4.55237	7.38175	0.012	0.996991	-0.431	0.788718	-1.074	0.358469	0.643	0.967603
201295_s_at	WSB1	6.10023	3.56863	5.3452	3.305	5.59468	3.7685	7.57264	3.74595	4.16199	6.10656	3.79048	4.57198	3.61245	6.09289	5.37434	5.84471	3.85003	6.64973	4.85226	6.11804	5.95867	7.32947	5.33924	5.45463	6.28282	3.79013	4.98225	3.51977	6.79713	5.57898	5.79912	6.39577	3.33076	3.59558	4.61598	3.96419	3.60139	3.7695	3.68461	6.09043	0.113	0.967974	0.965	0.388477	0.44	0.634029	0.525	0.967603
201296_s_at	WSB1	9.66667	8.78395	9.39078	7.64044	9.31831	9.97913	10.2738	8.05213	8.55315	9.83621	9.04944	9.5132	8.542	10.3942	10.2735	6.67981	8.14477	8.11078	8.1792	7.46823	9.36096	9.54315	8.83946	9.42743	9.03203	7.95893	8.87456	7.76376	9.2339	9.61024	9.13901	9.69233	8.50791	8.49692	9.31605	6.4741	9.0942	9.0568	9.07022	9.69835	0.413	0.785271	0.307	0.805816	-0.045	0.952448	0.352	0.967603
201297_s_at	MOBK1B	7.19955	6.64621	7.76025	8.01372	7.61176	6.06629	7.2628	6.36203	6.71711	7.17546	6.97354	6.13026	6.26837	6.89451	6.15801	6.22942	5.21329	6.43432	5.63411	6.017	6.6914	6.76679	6.26095	6.97438	6.99128	6.12908	6.51338	5.63852	6.60536	6.23898	7.60041	6.13632	5.2568	6.14555	5.60401	4.51188	5.9763	5.78872	5.82558	6.47931	0.252	0.851225	0.912	0.06097	0.479	0.503001	0.432	0.950185
201298_s_at	MOBK1B	9.7887	9.28275	9.39968	9.943	9.76095	8.59801	9.0865	9.34713	8.99978	8.70103	8.91649	8.77206	9.41974	9.40261	8.88923	7.85538	8.70109	8.39943	7.94648	8.24437	9.06338	9.17061	8.75585	9.67384	9.17915	8.32024	8.45741	7.6408	8.97087	9.34728	8.98491	8.20438	7.26967	8.33978	7.58736	8.59945	7.82138	7.55406	7.65663	8.34283	0.505	0.280538	1.024	0.007258	0.941	0.038121	0.082	0.971361
201299_s_at	MOBK1B	4.50347	4.80657	5.8187	5.07573	5.72767	3.31074	5.1763	4.41846	4.31627	5.46926	4.51268	4.12957	4.17685	4.61625	3.25322	4.02176	4.02619	3.81349	3.87556	4.02268	4.53826	4.28582	4.60365	5.30251	5.2197	3.81133	4.16756	3.40327	4.17975	4.07113	5.12004	3.94481	3.32999	3.9703	4.12903	3.35756	3.89352	3.9495	3.78107	4.12792	0.319	0.724149	0.653	0.187975	0.376	0.504118	0.277	0.967603
201300_s_at	PRNP	9.98993	10.3354	9.73448	9.35458	10.0478	9.88603	10.0393	9.55653	10.3423	10.6869	10.4341	10.0571	10.3002	10.9409	10.1972	9.67805	9.61674	10.1796	8.95376	7.80886	10.3764	9.1238	9.94716	10.8719	10.8958	9.63869	10.0298	9.27618	10.6068	11.0016	9.97847	9.66717	9.76026	9.56101	9.44148	10.1827	11.1178	11.2213	11.0521	10.4743	-0.111	0.939826	-0.831	0.064781	0.297	0.545755	-1.128	0.094079
201301_s_at	ANXA4	9.00856	9.07207	9.33812	8.3826	8.82401	10.1844	8.61071	9.30789	9.52415	9.04219	10.1084	8.23828	9.05193	8.54719	9.35003	8.98256	6.72721	8.40842	7.77936	6.94376	9.61095	8.14476	8.68046	9.74686	9.34531	9.78065	9.92495	9.3186	9.89466	9.84166	9.15088	9.0266	9.25156	9.44689	9.10084	9.79909	9.53693	9.28778	9.16593	9.8824	-0.795	0.144302	-0.676	0.246379	-0.337	0.54758	-0.339	0.967603
201302_at	ANXA4	8.22709	8.4546	8.93232	7.7197	8.25355	10.2009	8.35726	8.59679	9.34058	8.72108	9.42747	7.58475	8.36687	8.10199	8.95638	8.65619	4.77486	8.6176	7.35091	7.27482	9.81508	7.36272	8.64099	9.73824	9.11128	9.64111	9.8355	9.41536	9.75795	9.56588	8.97542	8.9549	9.41521	9.22083	9.3377	8.49123	9.70118	9.52629	9.35273	9.6088	-1.111	0.099675	-0.895	0.222063	-0.739	0.482174	-0.155	0.967635
201303_at	DDX48	10.0109	9.8429	9.70496	9.52672	9.8344	10.0099	9.30655	10.0499	9.81761	9.52712	9.68446	9.39747	10.0722	9.58236	9.20601	9.37935	8.93871	7.98239	9.24613	9.14338	9.28096	10.4963	9.7749	9.25069	9.17216	9.26356	9.07736	9.69633	8.82654	9.41695	9.41921	9.46096	9.30722	9.22098	9.0486	10.7015	8.53636	8.66217	8.80473	8.86096	0.332	0.538992	0.426	0.336715	0.248	0.54006	0.178	0.967603
201304_at	NDUFA5	8.61545	8.15363	9.22824	9.20633	9.36958	8.89474	9.15872	8.69108	9.40498	9.72288	8.49702	8.61517	8.01312	9.09855	8.76447	6.12515	7.82337	6.4112	7.33163	6.17202	8.27648	8.71205	8.92749	9.0757	8.44962	7.96324	8.59504	6.41204	8.27151	8.53213	9.35122	9.08774	7.95773	8.7606	8.6066	7.10644	7.75929	7.92663	8.19151	7.96487	0.495	0.650995	0.643	0.443537	-0.32	0.627495	0.963	0.502894
201305_x_at	ANP32B	10.4479	9.96592	9.95821	10.3998	10.17	11.2149	10.3766	10.318	10.8844	10.1827	9.89456	10.4068	10.4548	10.0259	10.0231	9.48071	9.17525	8.7524	8.75996	9.20645	10.2289	10.4849	10.2051	10.1857	10.8073	10.182	9.4679	9.91891	10.2485	10.493	10.2622	10.0971	10.1301	9.82547	10.0965	11.8362	10.6711	10.4385	10.1984	10.4101	-0.057	0.962655	-0.643	0.123381	-0.014	0.974756	-0.629	0.468425
201306_s_at	ANP32B	11.7623	11.6382	11.4365	11.7315	11.8502	12.4672	11.7935	11.3812	12.18	11.5121	11.5159	11.7784	11.1936	11.5624	11.4262	11.1875	10.4951	9.81331	9.38011	10.3987	11.1763	11.3376	11.0457	11.0047	11.8704	11.0606	11.1041	11.3662	11.5753	11.1094	10.3235	10.8548	10.9831	10.7036	11.0058	12.4935	11.5147	10.9107	11.2459	11.1836	-0.108	0.939826	-0.183	0.81874	0.513	0.463151	-0.695	0.459381
201307_at	11-Sep	9.55989	11.0317	10.1972	9.62472	10.8544	10.2219	11.5427	10.1888	9.57195	10.4615	9.89042	10.2874	9.96314	10.126	11.0833	7.8053	9.23995	8.82367	8.35072	9.23521	10.0661	10.6133	9.38764	9.39859	11.0631	10.3673	11.1215	10.596	11.1214	8.73715	10.2473	10.2037	8.78511	9.51247	10.2944	6.59871	11.1877	11.6646	11.3625	10.9012	-1.003	0.224366	-0.492	0.730444	0.042	0.96051	-0.534	0.967603
201308_s_at	11-Sep	5.78305	7.64341	7.79532	5.87001	7.93893	4.14486	9.2365	6.75064	5.39777	6.83936	5.06772	6.78246	5.86427	5.97675	5.6507	4.77733	4.27877	4.2185	4.27158	5.46129	5.82786	7.30187	5.33994	5.68299	8.85881	7.29666	7.55952	4.05193	8.0233	4.00735	6.908	6.22552	4.02134	5.19323	6.43663	4.04399	7.43744	8.27623	7.60387	7.97165	-1.242	0.312173	-1.15	0.366879	0.159	0.889202	-1.31	0.673243
201309_x_at	C5orf13	7.16905	8.24072	8.78863	6.65872	9.44317	7.39789	7.64628	7.98397	7.8873	8.3038	8.92702	8.09452	7.78837	8.25543	8.18892	4.93158	4.86267	6.20363	6.25515	4.893	7.0573	7.20123	7.14724	7.22702	7.47708	7.62978	7.41922	6.70305	8.05129	7.22601	7.62731	7.557	5.60258	7.29545	6.8331	9.12934	7.96266	9.62228	8.60862	7.791	-0.105	0.964482	-1.272	0.105868	0.368	0.642771	-1.64	0.190226
201310_s_at	C5orf13	8.81719	10.0469	10.198	8.7866	10.4758	10.3618	9.80072	9.86539	10.2072	10.6666	11.2152	9.99919	10.5872	10.0866	10.5387	8.73099	8.87837	8.57495	7.58568	8.06666	9.63059	9.80538	9.88775	9.41518	9.38672	9.32371	9.36981	9.8003	10.0463	9.74904	9.80966	9.96903	9.35421	9.6511	9.17973	10.7986	11.1635	11.2414	11.2378	10.3126	0.094	0.955873	-1.272	0.012441	0.086	0.883712	-1.358	0.08515
201311_s_at	SH3BGRL	9.16549	8.83878	8.75019	8.74121	9.34741	9.26527	9.21291	8.36572	9.05388	8.59931	8.68611	8.70544	8.76898	7.94769	9.74025	6.67968	7.73696	8.95817	6.96785	7.61269	9.28634	8.98158	8.71637	10.1074	9.38836	9.00996	9.08412	8.13405	9.10798	10.5168	8.85299	8.83455	7.72903	8.71238	8.96313	6.82984	7.95592	7.9693	8.16678	8.72123	-0.195	0.913656	0.821	0.170552	0.132	0.827629	0.69	0.700345
201312_s_at	SH3BGRL	10.239	10.4456	10.7245	10.5286	10.7657	10.4057	11.0961	10.2988	11.02	11.0533	10.8677	10.3833	10.8116	10.0075	11.2473	8.23328	9.25583	10.6995	8.98822	9.53334	11.2749	10.7074	10.7333	11.6314	11.1557	10.8593	10.7343	10.3598	10.8933	11.4588	11.0212	11.0461	9.74081	10.6572	11.0742	8.56218	10.4164	10.3898	10.6128	10.4552	-0.304	0.816939	0.409	0.642761	-0.211	0.699251	0.621	0.742993
201313_at	ENO2	7.97695	5.29613	8.68124	4.4106	4.39545	9.34319	3.24801	2.89041	3.86669	7.22983	8.39952	9.31535	4.27331	8.46596	4.35512	3.52441	5.15913	3.20238	6.19404	2.92051	4.60975	6.90371	4.21658	3.05878	4.30453	3.24064	3.11879	4.45443	6.19194	3.19153	3.00571	3.55796	5.87019	4.52223	2.25688	5.71319	9.16669	7.39055	7.13268	8.89204	1.143	0.623677	-2.254	0.124538	1.563	0.486388	-3.816	0.059556
201314_at	STK25	5.5843	4.44103	4.22569	4.96052	5.27494	5.56877	5.06674	4.42177	4.44467	5.08407	4.54448	5.45707	5.19992	6.37064	5.37234	4.98123	5.20736	5.1331	5.81336	4.41382	5.2245	7.27365	5.60761	5.18582	5.45736	6.22585	5.84445	7.17625	5.33935	4.7395	5.22734	5.54303	6.52922	5.253	5.32489	4.75403	5.68965	6.29132	7.30828	5.97938	-0.825	0.109636	-0.821	0.112207	-0.392	0.510298	-0.429	0.961109
201315_x_at	IFITM2	10.4505	11.3251	10.2183	10.7527	11.7667	11.3306	10.5862	10.0828	10.7385	11.7881	11.7881	11.3369	11.4796	11.9923	11.6026	10.3341	12.2693	11.9595	11.1911	11.3058	10.8615	11.7055	10.5702	11.5157	11.7963	12.3268	12.7088	13.4486	12.5289	12.3644	11.433	11.7237	11.3987	11.6315	11.9675	10.5806	10.0882	11.2793	11.5301	10.4626	-1.309	0.001393	0.464	0.402827	-0.378	0.503001	0.843	0.275382
201316_at	PSMA2	6.85522	5.67175	6.14347	6.59498	8.03486	6.8253	5.77793	6.10396	5.59481	6.64991	5.95631	5.29941	6.48933	5.51879	6.04066	5.759	4.79013	5.29778	5.47213	5.81434	5.01977	5.51172	6.82919	6.24988	5.65988	5.44613	6.05949	6.08843	5.72421	5.75326	5.76223	5.32797	6.10794	5.882	6.16483	3.60062	5.28202	5.90975	6.22485	5.33119	0.207	0.887177	0.732	0.161763	0.153	0.766198	0.579	0.738912
201317_s_at	PSMA2	11.0665	10.1916	10.8077	10.655	11.3908	10.7511	10.2319	11.279	10.0951	10.486	10.3539	10.9294	10.6892	10.1466	10.3132	9.62517	9.6112	10.1366	9.77603	10.2422	10.4312	10.3834	10.4578	10.3109	10.4642	9.75232	10.162	9.51758	9.78217	10.0946	10.2356	9.84423	9.33212	9.90877	9.96164	9.09495	9.46655	9.75475	9.65417	9.90112	0.483	0.125492	0.844	0.003101	0.562	0.131603	0.282	0.920159
201318_s_at	MRCL3 /// MRLC2	11.3161	11.803	11.3708	11.9813	11.0505	11.9043	11.6529	11.2574	11.8557	11.3866	11.9414	11.7602	11.8923	11.2785	12.3369	10.7315	11.598	11.8418	11.8276	11.6661	11.2636	11.0701	11.8634	11.7269	12.2487	12.0924	12.3925	12.1589	12.2664	12.0765	12.1132	11.7955	11.0594	11.6887	11.7038	10.3666	12.2129	12.3194	12.2939	12.2612	-0.614	0.048114	-0.273	0.568389	-0.054	0.876139	-0.219	0.967603
201319_at	MRCL3	8.43178	8.67743	8.73354	9.09652	7.85536	8.72982	8.73045	7.89069	9.08642	8.73354	8.77415	8.67734	9.32397	8.3701	8.91783	8.49312	8.73681	8.7466	8.65645	8.50954	8.5492	7.78734	8.98979	8.70955	9.37634	9.38303	9.59869	9.21004	9.36103	9.25843	9.04328	8.96521	8.11697	8.55383	8.68608	6.91198	8.98096	9.38628	9.30755	8.79679	-0.727	0.029953	-0.018	0.973382	-0.014	0.970806	-0.004	0.997449
201320_at	SMARCC2	3.76464	5.20799	3.70044	3.46648	3.12183	4.11677	4.24961	4.43363	3.87636	4.66505	3.51895	4.35912	3.5734	4.28487	5.5233	6.55532	6.84704	5.78605	5.85091	6.73053	3.93393	4.44497	4.23788	4.15767	4.74669	4.99793	4.22449	4.9086	4.30255	4.17671	4.49394	4.65125	6.04209	4.94357	4.25972	6.18533	4.8829	5.06404	5.15852	4.44497	-0.053	0.97792	-0.564	0.581056	-0.295	0.66724	-0.269	0.967603
201321_s_at	SMARCC2	5.80807	6.40215	6.0937	5.63144	5.08492	5.09718	6.11736	6.13623	5.406	6.71215	6.30894	6.69127	5.47994	6.90264	6.05492	5.69701	5.0992	5.48621	6.02141	5.13613	4.79924	6.49058	6.15202	5.37543	6.49038	6.82474	6.12544	5.68205	5.63986	6.86947	5.56862	6.23815	6.56362	5.88541	5.70735	7.02274	6.35873	6.16933	6.79539	6.10567	-0.27	0.745426	-0.608	0.155276	-0.11	0.79627	-0.498	0.699103
201322_at	ATP5B	11.629	11.4115	11.577	11.3165	10.5074	10.4012	10.8226	11.0911	10.66	10.8563	10.4714	11.1518	10.7143	10.9922	10.751	10.888	11.2648	10.3574	11.3071	11.135	10.6686	11.55	10.7813	10.5179	11.1057	11.0113	11.0572	11.3991	10.9624	10.309	11.1546	11.107	11.0149	11.2444	10.9566	12.2681	10.6292	10.4705	10.6781	11.2426	-0.182	0.792851	-0.132	0.810623	-0.17	0.58726	0.038	0.980195
201323_at	EBNA1BP2	6.88396	6.27753	7.12782	8.56599	7.61283	6.75745	7.07266	7.54171	7.29311	6.90286	6.37491	6.65979	6.59767	6.42574	6.78369	6.12466	6.28189	5.73198	5.86069	6.91023	6.24107	7.33729	6.16086	4.88758	6.52237	6.61479	6.49482	6.44099	6.29107	5.73681	6.31451	5.94997	6.23049	5.78886	5.27805	6.56746	6.71525	6.19127	6.27636	6.99027	0.173	0.903172	0.098	0.891432	0.734	0.225578	-0.636	0.587258
201324_at	EMP1	9.98963	9.28456	9.6591	10.8445	9.82487	10.9851	11.1142	6.55344	10.4792	10.1711	10.7585	8.39758	9.71712	8.89236	10.5904	7.75015	9.62585	8.78086	11.1862	7.10684	10.1627	8.59848	10.1848	10.3606	11.4467	12.0195	11.0433	10.7803	11.0427	10.2731	10.1791	10.6454	11.1617	10.2983	10.78	10.3233	10.0958	8.75233	8.57323	9.25964	-1.615	0.027342	0.251	0.840639	-0.961	0.407945	1.212	0.449289
201325_s_at	EMP1	9.92193	9.01074	9.44908	10.4744	9.76414	10.4061	10.9265	7.70312	10.231	9.79359	10.9849	8.31725	9.31672	9.1118	10.3925	7.91935	9.81824	8.95225	10.6111	7.63308	10.2912	8.23021	10.0774	10.1321	11.9357	11.6594	11.0194	10.5728	11.4887	10.2539	10.2594	10.3354	10.8034	10.3051	10.7681	10.6467	9.90446	8.23416	8.19633	9.42021	-1.746	0.004461	0.309	0.801616	-0.905	0.337048	1.214	0.308144
201326_at	CCT6A	9.23137	8.20031	9.58225	9.99988	9.64141	9.67012	8.1448	8.08194	8.62363	8.88413	8.22206	9.51334	8.59783	8.24208	8.5217	6.26844	7.35014	6.95919	7.47727	8.42706	8.81701	9.02442	9.02193	8.00466	8.65036	7.77787	8.18336	8.28283	8.20127	8.07162	8.11692	8.20485	8.56743	8.09454	7.98624	6.22333	8.08361	7.84098	8.43909	8.26781	0.284	0.85772	0.732	0.263749	0.309	0.604583	0.423	0.967603
201327_s_at	CCT6A	10.6804	9.6347	10.5415	11.1888	10.751	10.0467	9.692	10.7743	9.72978	9.80905	9.11725	10.5247	9.79834	9.68468	9.7359	8.57695	9.90848	9.17228	9.58491	10.148	9.49501	10.6007	9.69185	8.98128	9.60909	8.87213	9.25839	8.26352	9.25691	9.08858	9.37162	9.37288	8.55059	9.35453	8.83446	7.43542	8.63866	8.34485	8.80183	9.30926	0.826	0.058633	1.372	0.00099	0.781	0.160345	0.591	0.622328
201328_at	ETS2	5.46598	5.97784	6.78772	5.21532	7.25454	6.66163	5.74804	4.7787	7.00961	6.43244	7.69943	5.27772	6.09015	5.82813	7.33331	6.18378	5.95545	6.01391	5.2722	3.9877	7.61412	5.40026	5.94007	6.69494	4.09002	3.70988	3.78551	5.60122	3.69207	8.81682	6.15721	6.69596	7.11244	6.61443	7.35352	9.68715	4.15273	3.64593	3.63861	4.70745	2.042	0.017252	1.051	0.327362	-0.569	0.555784	1.62	0.334771
201329_s_at	ETS2	5.48135	5.33156	6.93199	5.37432	6.28514	5.2145	5.37146	5.39096	6.53693	6.74437	7.294	5.50621	6.02801	5.00669	6.24713	5.45019	4.41447	4.40067	4.45462	4.37205	7.91542	4.77744	5.47512	6.20333	5.1968	3.94174	3.80673	4.158	3.07623	8.04963	5.43691	5.86189	5.3567	5.32561	6.44973	9.14496	2.90122	2.82487	2.66924	4.32181	1.734	0.056996	1.398	0.152307	0.084	0.934052	1.314	0.564117
201330_at	RARS	9.35867	9.05715	9.72748	9.30744	9.41975	9.28726	9.2135	9.91533	9.31378	9.15728	9.23959	9.17782	9.25818	9.17	9.47582	9.098	9.20706	9.22154	9.22131	9.27114	9.03192	9.21856	9.1908	9.08174	9.56441	9.25707	9.31286	8.91778	9.30858	9.14311	9.2186	9.06084	8.6352	9.10558	8.79093	8.64389	9.23885	9.17761	9.15367	9.96569	-0.002	0.998157	0.035	0.902368	0.308	0.190457	-0.274	0.514682
201331_s_at	STAT6	8.39448	9.65185	7.76462	7.49649	7.71732	8.8101	7.4365	8.60034	8.54771	8.83741	8.74519	8.96786	7.83412	9.427	9.40718	7.44855	8.26514	7.91011	8.4188	7.29554	9.13019	8.97975	8.5266	9.05261	9.57851	10.234	9.6845	10.5127	9.58045	9.64873	8.55745	9.26463	9.11819	8.9493	9.73378	9.73489	9.41043	9.3649	9.71887	9.48956	-1.425	0.000758	-1.051	0.014274	-0.632	0.325356	-0.419	0.920159
201332_s_at	STAT6	2.26881	3.27892	2.23753	1.88938	2.20478	2.27985	2.25216	2.28734	2.25813	2.24912	2.29924	2.31616	2.06627	2.99587	1.82365	2.37068	2.2682	2.27903	2.29207	2.34492	2.27895	2.27424	2.16808	2.25668	2.81807	4.01874	3.08409	2.31722	2.30964	3.12459	2.25515	2.69008	2.24972	2.2162	2.79289	2.97723	2.27606	2.34387	2.28278	2.72811	-0.575	0.031695	-0.187	0.721743	-0.106	0.70987	-0.081	0.967603
201333_s_at	ARHGEF12	2.85013	2.39562	2.4642	2.68558	2.42389	2.55672	2.99871	3.18436	2.49922	2.48022	2.94275	2.55903	2.47386	3.71771	2.4445	2.70152	2.5873	2.53943	2.55241	2.65412	2.53593	2.52217	2.25648	2.37669	2.87415	2.4962	2.50944	2.592	2.54878	2.47805	2.49132	2.48404	2.60428	2.43197	2.43593	2.50974	3.10405	2.6618	2.45996	2.5132	0.031	0.958457	-0.015	0.961334	0.146	0.519281	-0.16	0.967603
201334_s_at	ARHGEF12	8.45977	7.96189	7.89274	8.59845	7.43894	8.61495	8.65087	7.90271	8.28081	8.6651	7.63843	7.84481	6.99754	9.79288	8.72342	6.27745	7.29107	6.75921	6.07562	6.68634	7.4495	7.83015	7.46465	7.47066	8.32489	7.15907	7.3348	7.36186	7.55949	7.62558	7.96813	8.0183	7.96865	7.76884	7.67079	5.90673	7.92509	8.06885	8.21227	8.04977	0.228	0.893641	0.143	0.871779	-0.103	0.866212	0.246	0.967603
201335_s_at	ARHGEF12	2.81614	2.68793	2.77404	2.81555	2.68394	2.84101	2.77	2.79112	2.82857	3.67353	2.86275	2.52946	2.74421	3.69134	2.97839	2.89916	3.10303	2.83691	2.85489	2.89319	2.82821	2.77444	2.74895	2.75509	2.78654	2.8489	2.82555	2.88645	2.79327	2.7713	2.77976	2.74581	3.05115	2.81302	2.76708	2.81289	2.83262	2.78972	2.78078	2.78373	0.05	0.923622	0.078	0.797186	0.047	0.782174	0.031	0.972687
201336_at	VAMP3	10.0558	10.1852	10.6059	10.0913	10.3439	9.81411	9.73916	9.60743	10.4805	10.0955	9.60096	9.681	10.1093	9.77034	10.7621	8.19015	10.173	10.0633	10.089	9.22836	10.4005	9.87886	10.3054	10.7994	10.6905	11.0815	10.951	11.0405	10.9692	11.0558	9.97582	10.0922	10.8953	10.2679	10.1813	9.47088	10.9025	10.7202	10.9766	10.6943	-0.901	0.012212	-0.508	0.227562	-0.237	0.559421	-0.27	0.967603
201337_s_at	VAMP3	9.23666	8.61469	9.6944	8.98184	8.9727	7.1361	8.78047	8.53387	8.99886	8.65388	8.59579	8.24672	7.50492	7.88438	8.71846	3.87658	4.61433	7.06155	7.39424	7.01752	8.44639	8.32901	8.617	9.19226	9.75107	10.0301	9.78284	6.75455	9.52412	9.46259	8.56042	8.32718	6.19588	8.09657	8.41791	7.76348	7.12479	8.42048	8.17766	9.54859	-1.066	0.347419	-0.104	0.941457	0.183	0.854993	-0.287	0.967603
201338_x_at	GTF3A	11.4284	10.5149	11.0138	11.8166	10.506	9.9499	10.6524	10.6976	10.8085	9.98172	10.8028	9.64498	10.6162	10.458	10.7504	7.77355	9.36079	10.0281	9.28982	9.56058	9.6286	11.0094	10.1027	10.991	10.1854	10.4102	10.2758	10.5758	10.2854	10.6263	10.8111	10.7502	11.0795	10.7976	10.9276	10.8422	10.2231	10.1019	9.86309	10.5983	-0.026	0.987445	-0.005	0.994421	-0.553	0.483513	0.547	0.797473
201339_s_at	SCP2	10.3299	10.5761	10.5691	10.8122	10.7163	10.1637	10.1359	10.3294	10.2946	10.1139	9.76299	10.0268	9.88131	9.11855	10.7929	8.58353	9.62549	9.52928	9.24534	9.31336	10.857	10.2366	10.0063	10.5634	9.72004	9.60801	10.2306	8.47161	9.93311	10.4017	10.2631	9.94729	8.34519	10.132	10.0567	8.02076	9.943	9.71359	9.7269	9.69137	0.487	0.421396	0.66	0.189782	0.331	0.52623	0.33	0.967603
201340_s_at	ENC1	3.1626	2.83723	2.93085	3.23506	2.86388	3.22996	3.21095	3.39441	3.17135	3.12161	3.83754	2.9957	4.88766	3.17592	3.07071	3.79175	3.4051	3.39162	3.43125	3.58176	3.20468	3.13013	2.82862	3.9625	3.45535	6.69011	3.66714	3.30467	5.76495	4.62448	4.78108	3.04844	3.34919	3.09383	3.11963	3.22207	8.87346	8.34862	7.09281	4.99341	-1.197	0.131274	-3.127	2.3e-05	-0.099	0.906077	-3.028	0.002269
201341_at	ENC1	6.81027	7.20178	5.54869	7.42293	6.18457	6.8985	7.68893	6.99958	5.30012	4.95628	7.58816	7.42536	6.43825	7.31801	7.99474	6.34027	5.87218	6.30047	8.12233	6.14803	5.78574	6.39328	6.18613	6.26636	7.29423	8.34083	9.15217	7.90884	8.63481	6.69225	6.92977	6.78709	6.24622	6.6646	6.70106	4.31133	9.50217	9.08592	9.17653	7.92358	-1.631	0.019733	-1.365	0.059365	-0.03	0.970806	-1.334	0.323532
201342_at	SNRPC	8.7397	8.44413	8.47996	9.43981	10.141	8.1623	8.07818	8.09239	8.46789	7.92415	7.82977	9.46029	8.81854	9.00019	7.9825	8.05071	8.36987	8.18447	8.49145	8.77191	7.1386	8.35599	7.96535	7.94302	8.18854	8.27167	8.35629	8.91982	8.12822	7.89166	7.33887	7.36347	7.36769	7.09242	7.42456	8.55853	7.48952	7.65323	7.75971	8.0045	0.036	0.975809	0.516	0.239412	1.092	0.009988	-0.576	0.528866
201343_at	UBE2D2	9.75459	8.24149	8.71144	8.82881	8.96319	8.68034	8.95641	9.28289	8.07658	8.56657	8.60762	8.19195	8.13414	8.55391	8.53374	6.12545	8.84679	7.93378	8.72974	6.85074	7.97427	8.6862	8.79544	8.68298	8.71087	8.25421	8.46155	8.50022	8.53035	8.2894	8.19349	8.53391	8.32161	8.25323	8.3595	6.85602	8.43425	8.445	8.42072	8.57924	-0.052	0.971759	0.293	0.746168	0.108	0.828895	0.185	0.967603
201344_at	UBE2D2	6.76478	4.3933	4.77231	4.78208	4.85292	5.00106	4.82025	4.92274	4.78208	5.33194	4.82715	4.40943	4.73566	4.76481	4.88417	6.05817	4.982	5.12638	4.82328	4.79318	4.68625	4.77998	4.71623	4.83899	5.137	4.82421	4.76861	4.93996	4.76292	4.69112	4.66755	4.72657	4.70114	4.77904	4.70084	4.71662	4.72037	4.75003	4.729	4.78093	0.055	0.952035	0.202	0.710562	0.227	0.511553	-0.024	0.985525
201345_s_at	UBE2D2	9.70661	9.10945	9.27089	9.21557	9.62015	9.86821	9.66897	10.2724	8.86499	8.91276	9.67301	9.08336	8.85087	8.71537	9.27116	5.94542	7.81485	7.53652	7.97989	7.04328	8.97282	9.02807	9.23244	9.17262	9.12977	9.19355	9.20252	9.45753	9.23547	8.66705	8.8603	8.75728	8.55748	8.71637	9.04782	8.34381	8.61803	8.53137	8.41004	8.84007	-0.384	0.738207	0.311	0.786406	0.072	0.908495	0.239	0.967603
201346_at	ADIPOR2	8.81145	7.90245	9.05566	8.0612	7.67689	7.86894	8.02244	6.93737	8.00268	7.23187	7.89283	7.28861	7.64717	7.0144	7.33606	5.97112	8.0548	7.22525	7.23	5.37055	7.28963	8.37806	7.53468	7.28501	7.2051	7.10117	7.38932	7.69419	7.04581	7.32661	7.04341	6.92405	7.31343	7.21679	7.30802	9.45364	7.34536	7.32886	7.72818	7.13938	0.25	0.860743	-0.262	0.794604	0.375	0.520804	-0.638	0.69182
201347_x_at	GRHPR	7.45041	7.24111	6.5901	7.59585	7.63215	7.42217	7.12631	6.79422	7.72541	7.72207	7.47824	5.13084	8.11589	6.24078	7.3528	6.75591	7.0124	7.43922	7.29986	7.14227	7.39339	7.47152	7.36574	7.75887	8.60348	8.55735	8.62473	9.16115	7.70341	7.1518	7.37544	7.33884	7.93285	7.7982	8.00716	8.23967	7.95579	8.22197	8.48568	8.02909	-1.314	0.000269	-0.97	0.00716	-0.474	0.420713	-0.496	0.648226
201348_at	GPX3	6.58148	8.93539	7.80021	10.4124	7.97975	6.80785	8.91396	9.55925	6.5225	9.95588	9.03162	7.79764	8.49892	8.03479	3.84483	2.06528	2.57225	7.70053	5.94561	7.92702	9.21789	6.66422	8.75665	10.1517	6.82061	10.081	8.79608	8.00125	7.05782	9.22919	6.75312	6.86038	7.1429	7.71841	8.84588	7.76157	6.26268	6.18123	5.71751	5.93334	-0.515	0.902219	1.265	0.500846	0.172	0.908244	1.093	0.967603
201349_at	SLC9A3R1	5.37341	5.20952	4.50007	5.34202	5.30423	6.83235	4.55785	5.94	4.2987	4.57446	4.65321	3.94201	4.59023	5.49213	4.96962	5.05548	4.40605	4.70075	4.93618	4.77045	4.31961	6.10316	4.46591	5.14472	4.72105	5.56545	4.35146	6.88176	4.38234	5.52825	4.34825	4.40364	5.61659	4.53974	4.29088	5.51737	4.32065	3.93235	4.27076	6.01023	-0.18	0.91426	0.19	0.830436	0.361	0.535202	-0.17	0.967603
201350_at	FLOT2	5.75834	6.23406	5.44772	4.81814	5.75153	5.77211	6.02268	5.84454	5.18092	5.75542	5.78064	5.71855	5.84421	6.8026	5.53009	5.78415	5.74794	5.75339	4.45455	5.7872	6.30909	4.99216	5.21608	6.79137	6.57765	7.92248	7.376	8.33965	7.22768	7.18643	5.23604	5.87699	6.19883	6.22669	5.70486	7.51491	6.78506	7.17049	7.05977	7.07001	-1.717	1.3e-05	-1.349	0.000464	-0.077	0.861089	-1.271	0.022439
201351_s_at	YME1L1	11.0571	10.1922	10.4954	10.953	9.7384	10.4946	10.8042	10.3586	10.4017	10.6653	9.63104	10.3637	10.2605	10.7297	9.70389	8.18428	7.71119	8.10511	7.23375	7.93018	9.81235	9.85357	9.08772	9.79519	10.3841	9.89088	10.2662	8.98033	10.3432	9.87883	9.81284	9.57078	9.69253	9.6577	9.26023	8.18213	9.80311	9.79455	9.7104	9.88623	-0.235	0.913615	0.262	0.823637	0.139	0.849059	0.124	0.974845
201352_at	YME1L1	10.6802	9.76958	10.146	10.4462	9.30993	10.4084	10.3281	9.87955	10.8803	10.9514	9.67108	9.88743	10.2048	10.6177	9.83747	9.20137	9.17113	9.00259	7.82516	8.43114	9.71801	9.67148	9.46183	9.92914	10.3474	9.66371	10.3175	9.29061	9.91292	10.1673	9.62085	9.92101	9.64042	9.93912	9.95764	8.37116	10.2768	10.1617	10.2876	9.74581	-0.083	0.956663	0.055	0.940912	0.008	0.988252	0.047	0.983282
201353_s_at	BAZ2A	4.4007	5.15796	4.40518	4.18418	4.19689	4.43293	4.38067	4.47025	4.39793	5.00181	4.4444	4.24946	4.38738	5.4076	3.65862	4.47873	4.40197	4.41361	4.42515	4.47296	4.09998	4.40178	4.27565	4.38641	4.38098	4.50894	4.42023	4.45608	4.48854	5.34831	4.0735	4.17977	4.39303	4.14187	4.03769	4.68419	4.43839	4.38812	4.3876	4.41361	0.024	0.973045	0.013	0.971049	0.31	0.360494	-0.297	0.656384
201354_s_at	BAZ2A	5.43938	6.3126	5.41796	5.28384	5.35429	5.86159	5.43116	5.44965	5.42713	5.43896	5.51768	5.69329	5.48128	6.43453	6.30708	5.76377	5.62138	6.56222	5.89453	5.78197	5.47127	6.22953	5.38373	5.37887	5.40647	5.33691	5.47592	5.85266	5.48891	5.78207	5.03508	5.28599	5.42713	5.33114	5.18449	5.49174	5.49125	5.41231	5.38676	5.28608	0.197	0.591484	0.295	0.268926	0.456	0.104115	-0.161	0.967603
201355_s_at	BAZ2A	3.70653	3.66794	3.52284	3.61751	3.42281	3.90621	3.74713	3.76756	3.69656	3.68781	3.77562	3.64119	3.70142	3.71026	3.68725	3.81187	3.74285	3.74909	4.35837	4.09942	3.93256	3.83085	3.70827	3.7321	3.73312	3.94164	3.73997	4.3061	3.90937	3.70374	3.71353	3.676	3.73619	3.71767	3.72809	3.81814	3.82632	3.69921	3.6677	3.72829	-0.169	0.220351	0.009	0.961103	0.043	0.740127	-0.034	0.967635
201356_at	SF3A1	8.48648	8.20363	8.32988	7.03509	8.16683	8.32405	8.27392	8.31093	8.00059	8.40423	8.23268	8.35476	8.16418	7.95556	8.26435	7.38513	7.90423	7.38456	7.28447	7.41752	8.20363	8.36116	8.16143	7.84638	8.19742	8.285	8.30521	8.6576	7.74533	8.77651	8.19471	8.15201	8.18147	8.40116	8.4724	8.72836	7.75687	7.83506	8.09274	8.30852	-0.189	0.749435	-0.095	0.839276	-0.231	0.504867	0.136	0.967603
201357_s_at	SF3A1	5.01956	4.53592	3.96186	3.8043	3.89294	4.47708	3.59103	4.38424	3.76758	3.95349	3.79995	4.25772	3.93785	3.96005	3.96245	4.39238	5.47965	3.95631	3.96263	4.83072	4.17028	4.54912	3.92596	3.74247	4.12569	4.00276	3.9786	4.13969	4.19073	4.38738	3.4449	3.83349	3.94568	3.59599	3.80328	4.00237	3.87047	3.99114	3.96844	3.97184	0.101	0.904377	0.227	0.583108	0.463	0.175492	-0.236	0.95318
201358_s_at	COPB	11.1556	11.282	10.9886	11.3911	10.8276	10.9886	11.2435	10.9886	11.9745	11.5578	10.7048	11.0325	11.4245	11.2857	10.9728	9.99426	11.1405	10.3555	11.1058	10.5295	11.1354	10.9886	11.0517	10.8786	10.8545	10.5871	10.9368	10.4473	10.8959	10.6892	11.2589	11.1727	11.2272	11.2351	10.641	10.6692	11.1793	10.9859	11.1267	10.7623	0.283	0.369113	0.083	0.841772	-0.079	0.763917	0.162	0.967603
201359_at	COPB	10.0898	10.0919	9.72876	10.2792	9.66353	9.94246	10.1728	9.58523	10.6582	10.1318	9.53423	10.0574	10.2719	9.80134	10.1774	8.72534	10.5059	9.24958	9.85456	7.88798	9.75703	9.72281	9.89648	9.66372	9.8169	9.60795	9.96023	9.49111	10.1409	9.66189	10.1045	9.93968	9.84292	10.0734	9.64029	9.15803	9.95844	9.76847	10.0803	9.83456	0.001	0.999327	0.044	0.933773	-0.116	0.751786	0.16	0.967603
201360_at	CST3	11.8896	11.7747	11.6853	10.7855	9.54738	9.54705	11.997	10.9978	9.9095	10.9329	9.80064	10.5767	9.97634	9.39704	11.288	8.18487	12.2762	11.8537	11.3528	12.9374	11.9424	10.6269	12.0669	11.2993	10.2524	11.179	10.682	10.6612	10.6305	11.2201	12.587	12.4387	11.8802	12.7662	12.1597	11.1427	10.0376	10.46	10.3366	9.46158	0.274	0.894468	0.667	0.471388	-1.412	0.078164	2.079	0.026774
201361_at	MGC5508	7.83938	8.46456	8.04348	7.23096	8.04832	7.87973	7.93167	8.08292	7.84277	8.03762	7.66134	7.9698	7.60363	7.77852	7.10535	4.38004	7.38277	6.8407	6.73193	6.0467	8.26977	7.51902	8.55721	7.80556	7.46793	8.53009	8.07902	8.68086	7.58862	8.08069	7.56159	7.62654	8.15697	8.03438	7.77116	8.78537	7.70101	7.51687	7.62028	7.59209	-0.504	0.521912	-0.278	0.795311	-0.265	0.640125	-0.013	0.996107
201362_at	IVNS1ABP	7.70251	9.2216	8.13215	7.74042	7.025	8.20355	7.99569	6.80679	8.02594	7.63536	5.9436	8.50083	6.84383	8.44865	8.06611	5.43058	6.58064	7.86221	5.92765	6.00541	8.70014	8.61636	8.78676	8.28103	7.40784	4.87614	7.0125	5.37618	6.21854	9.03514	8.58455	8.07256	9.15629	8.59337	7.76815	4.8314	7.65828	9.1825	10.0133	5.24731	1.482	0.097494	0.274	0.84787	-0.774	0.503001	1.048	0.728645
201363_s_at	IVNS1ABP	8.46948	9.57314	9.15216	8.74524	7.88175	8.57688	8.52322	7.70716	8.46058	8.22277	7.46896	9.34684	7.5763	9.1139	8.8298	7.73452	8.04393	9.14797	7.96165	8.12635	9.05007	9.16577	9.03916	8.60233	7.88597	5.88807	7.31967	6.66326	7.33722	9.36104	9.1641	8.44448	8.76591	8.95153	8.07023	5.94346	7.88799	9.49143	10.2281	6.36957	1.536	0.0083	0.571	0.51099	-0.124	0.851962	0.695	0.775282
201364_s_at	OAZ2	8.44148	8.39245	8.3863	9.26907	8.18738	7.0438	7.99418	8.75039	7.84297	8.65414	8.68561	8.50863	8.96507	8.76468	6.74974	5.50032	7.00007	8.337	8.11176	5.30464	8.8698	8.44617	9.0337	8.89331	8.504	9.34436	8.79086	7.37754	8.70791	8.72701	9.07756	8.90574	7.62571	8.81452	8.71558	8.7399	7.45269	8.22822	7.35031	9.06892	-0.431	0.767135	-0.054	0.958315	-0.513	0.512398	0.46	0.967603
201365_at	OAZ2	7.519	7.59255	7.14163	8.19823	7.2752	5.99828	7.12607	7.04416	7.23578	7.70346	8.14832	7.21055	7.78844	8.27128	8.0689	6.01705	5.60448	7.1447	6.43107	6.16143	8.2729	7.94611	8.45121	8.28922	7.56154	8.14196	7.96859	7.65183	7.4289	8.28691	8.05325	8.31263	8.22882	7.72363	7.9107	7.42542	6.55353	7.7061	6.76517	8.03079	-0.353	0.733856	0.101	0.899975	-0.649	0.413325	0.75	0.543983
201366_at	ANXA7	8.66753	8.50851	9.30728	9.56966	8.53288	8.47297	9.3086	8.93618	9.6157	9.20596	9.32472	7.88046	9.36159	7.43505	9.53627	8.78949	8.08216	9.00148	7.63949	7.44822	9.03758	8.31091	8.60177	9.51095	9.87887	9.98398	9.69704	9.53886	9.25813	9.55737	8.85813	8.79224	9.10218	9.2719	9.01209	8.67538	9.66484	9.81565	9.76906	9.03268	-0.886	0.032644	-0.606	0.193051	-0.222	0.61801	-0.384	0.940221
201367_s_at	ZFP36L2	2.30921	2.53081	3.18006	2.30639	2.60453	2.36284	2.41289	2.64351	2.58836	3.95917	2.65111	2.62845	2.51111	2.59343	2.24122	2.64825	2.62153	2.60934	2.62346	2.6609	2.78542	2.31168	3.37391	3.72197	4.78898	4.86453	3.49633	2.4198	5.23012	2.59921	2.64415	2.60806	2.59362	2.2281	3.75959	2.60453	2.34851	2.5224	2.55223	3.15944	-1.461	0.000158	0.062	0.919341	-0.068	0.88043	0.129	0.967603
201368_at	ZFP36L2	9.68691	10.2605	10.1555	8.74178	10.2562	10.4187	9.11586	9.04559	10.0305	10.3412	9.61724	10.3576	9.64933	10.1734	10.8333	8.76395	10.8624	10.0327	8.09949	8.31216	11.0782	8.61006	9.85269	10.7864	10.6874	10.6685	10.515	10.7972	10.2621	10.9655	9.85023	9.86736	9.22888	8.9354	10.8548	9.10198	9.35449	9.10879	9.31727	10.1505	-0.744	0.21819	0.435	0.622112	0.095	0.874655	0.341	0.967603
201369_s_at	ZFP36L2	5.2417	5.61564	5.61053	3.93495	5.45524	4.44384	5.12157	5.76046	5.6741	6.96972	6.80089	6.76995	5.05409	6.31471	5.37891	5.33015	4.2577	5.14543	5.13066	5.34515	6.70886	5.88877	7.11896	7.19009	7.49947	7.53514	5.73095	5.64278	7.8818	7.3517	5.6516	5.62685	5.62348	4.73161	7.00895	5.18113	5.81346	5.18007	5.67843	6.45519	-1.113	0.091696	0.083	0.933199	0.016	0.982511	0.067	0.982333
201370_s_at	CUL3	3.93298	3.91409	3.551	3.67755	4.02667	4.13044	3.72624	4.19717	4.21037	3.61722	3.93298	3.50118	3.78835	4.43106	3.99265	4.68359	3.94333	3.94114	3.96265	4.66392	4.01417	3.98498	4.72368	3.71736	4.12965	3.53269	3.75021	4.03081	3.95804	3.99377	3.63413	3.61736	4.10709	3.85338	3.856	3.75993	4.14745	3.72606	3.82909	3.91077	0.13	0.793023	0.136	0.747124	0.197	0.503001	-0.061	0.967603
201371_s_at	CUL3	10.3629	10.0826	9.26007	9.18063	9.97041	10.4004	9.43295	10.6147	10.0944	9.35954	9.91876	9.76653	9.76194	10.7173	10.2535	6.72376	8.59492	8.83988	9.21098	8.06502	9.74488	10.2878	9.87588	9.26766	10.1639	8.95171	9.75461	9.24655	9.81631	9.69946	9.64229	9.60765	9.9051	9.47579	9.62351	7.59537	9.92604	9.93955	10.047	10.0261	-0.007	0.996991	0.073	0.935346	-0.071	0.912258	0.144	0.967635
201372_s_at	CUL3	3.07988	3.03691	2.96687	3.0905	2.88305	3.24954	3.1143	3.17136	3.09455	2.96925	3.2702	2.76974	3.12247	3.05228	2.98166	4.35612	3.86075	3.58383	3.90423	4.44064	3.13231	2.98477	2.80199	3.01242	3.01152	3.30476	3.1522	3.54512	3.1813	2.96378	3.042	2.95392	3.12174	2.98338	2.96228	3.18929	3.19231	3.07235	3.03566	3.1263	-0.003	0.996991	0.113	0.81763	0.223	0.503987	-0.111	0.967603
201373_at	PLEC1	6.93818	8.10722	7.51389	5.65772	6.60179	7.33017	7.09625	7.2831	6.4868	7.99941	8.01277	7.646	7.22895	7.93544	6.83589	7.75143	6.52185	7.51793	7.55594	7.34983	8.13695	7.4683	8.61143	7.41178	9.72534	9.32061	9.52058	9.50252	9.70604	7.59368	7.56757	7.37458	9.2743	8.37572	8.34016	8.74489	8.79379	9.25842	10.0677	8.60652	-2.171	1e-06	-1.711	5.6e-05	-0.803	0.143528	-0.908	0.224067
201374_x_at	PPP2CB	2.14641	2.06733	2.13901	2.13949	2.10605	2.17588	2.13879	2.17105	2.13419	2.11212	2.19463	2.06672	2.12805	2.11613	2.08899	2.22135	2.1677	2.14054	2.1539	2.23597	2.16063	2.1447	2.08148	2.11708	2.13052	2.48211	2.15616	2.20829	2.17068	2.12168	2.12731	2.09147	2.12574	2.07252	2.08101	2.15696	2.15919	2.10651	2.08697	2.1313	-0.091	0.095605	0.011	0.898424	0.039	0.520687	-0.029	0.967603
201375_s_at	PPP2CB	11.1329	10.9153	10.6832	11.8518	10.8206	10.487	10.9243	9.06541	10.864	11.5106	9.97719	10.7602	9.90672	10.9817	10.7527	9.73362	10.6951	9.84201	10.2596	8.54278	10.5139	10.3209	11.0187	10.8362	11.0326	11.0228	11.1648	10.8232	11.009	10.5011	11.3948	11.1365	11.2832	11.2312	11.4622	9.66452	10.8438	10.9128	10.7566	10.7163	-0.495	0.365603	-0.063	0.923861	-0.786	0.153547	0.723	0.423807
201376_s_at	HNRPF	10.312	8.95929	9.21717	8.26368	8.35461	7.83393	9.02682	7.65299	8.28865	7.58032	7.1577	9.10898	7.65484	7.27435	8.58115	3.57548	6.88062	6.3543	6.5542	7.26953	7.68743	8.13852	7.64113	8.29323	8.11386	7.76569	7.73783	6.98812	7.65933	8.79646	7.90553	7.65833	6.45629	7.43549	7.19942	7.05855	6.71855	6.84852	7.25213	7.6717	0.205	0.936187	0.748	0.476159	0.527	0.536023	0.221	0.967603
201377_at	UBAP2L	6.64267	7.63	7.79295	7.46828	7.45769	7.13361	8.54249	8.59538	6.37628	7.51421	7.18207	7.41523	7.91066	6.32701	6.94289	6.56372	8.06966	5.56873	6.03608	7.53521	7.30603	8.07454	7.21443	6.25559	6.43832	6.83853	6.66776	7.70537	6.60199	7.23258	6.3563	6.73675	7.36659	6.11403	6.21016	8.41243	6.68134	6.96603	7.61029	6.49114	0.381	0.682314	-0.001	0.99923	0.675	0.377815	-0.675	0.635656
201378_s_at	UBAP2L	7.71107	8.04058	8.40734	7.43805	8.47319	6.64192	8.05378	9.41683	7.31529	7.87713	7.66307	8.18635	7.92712	6.96871	7.13867	7.18633	8.14496	6.25163	7.90801	7.27085	8.49067	8.41026	8.0297	7.13534	7.33408	8.13691	7.47632	7.159	7.95247	7.52993	6.68757	6.65979	7.14094	7.07832	6.79914	8.5601	6.61086	7.56246	7.60549	7.02578	0.133	0.929594	0.272	0.765845	0.872	0.110652	-0.6	0.62611
201379_s_at	TPD52L2	8.68762	8.48548	8.50432	8.78404	7.97819	8.26773	8.03411	7.98595	8.5941	8.36452	8.24639	8.93099	9.33059	9.47215	7.84805	8.5156	7.6105	7.77442	7.39822	7.77219	8.14152	9.12293	7.94337	8.59534	8.99642	9.16233	8.85078	9.03273	8.83387	8.63323	7.93103	7.86822	7.72175	7.70156	8.0349	9.70838	8.74766	8.91623	9.37058	8.98647	-0.614	0.057712	-0.785	0.011863	0.509	0.251873	-1.294	0.002471
201380_at	CRTAP	7.47702	8.04957	8.08625	8.11038	6.6843	6.92592	7.15846	7.27879	8.76602	6.76906	7.40082	7.64767	7.53892	7.24248	7.61185	7.35564	6.7493	6.6965	5.60578	6.00421	7.64032	8.3065	7.43692	7.21039	7.93177	8.86098	8.67793	8.77329	8.08861	6.9417	8.36221	8.39701	8.55618	8.13889	8.424	9.04601	7.98407	8.01397	7.77032	7.99343	-1.159	0.005185	-0.854	0.048395	-1.068	0.028913	0.214	0.967603
201381_x_at	CACYBP	9.94203	9.43974	10.0077	9.84423	10.7018	9.12517	9.54927	10.824	9.79694	9.76775	9.67754	9.65234	10.0422	8.55584	9.52832	9.71823	8.96415	9.6345	9.92984	9.16815	9.20177	10.0701	9.21517	9.51186	8.99923	8.54966	8.85911	8.21902	8.81793	9.49502	9.49827	8.93973	8.25623	8.98551	8.53035	8.9123	8.97739	9.0012	9.05573	9.13073	0.966	0.001403	0.639	0.042413	0.813	0.02167	-0.173	0.967603
201382_at	CACYBP	4.05915	3.93321	3.80047	4.11955	3.89977	4.61415	4.39429	4.54336	4.36054	3.99192	4.83359	3.58664	4.62477	4.05549	3.9649	7.03973	7.01649	6.85812	6.96208	7.58041	4.38542	3.95384	3.63554	3.9409	3.88858	4.77546	4.46356	5.05058	4.51413	3.99279	4.25167	4.13623	4.49739	4.19504	4.15729	4.60314	4.54362	4.31751	4.08614	4.51532	0.187	0.939192	0.313	0.817365	0.478	0.551279	-0.166	0.969249
201383_s_at	NBR1	7.56878	8.12213	8.21164	7.59489	7.06594	6.79087	7.3307	6.54971	6.53182	6.81581	6.25556	7.11871	5.89901	6.72804	7.08943	5.40713	4.55476	6.80836	6.15369	4.58675	6.86695	6.33089	6.78173	7.28691	7.9225	6.98381	7.17385	5.95729	7.41849	7.69848	6.82534	7.10707	5.74531	6.91286	7.04096	6.39243	5.60734	6.65369	6.43724	7.32916	-0.365	0.791156	0.242	0.819921	0	0.999431	0.242	0.967603
201384_s_at	NBR1	9.19733	9.63087	9.29095	9.08333	8.47845	9.82239	9.08515	7.99331	8.49418	8.9656	8.42723	8.50865	8.18315	8.74787	9.59635	7.61908	8.56486	9.43433	8.38778	7.93665	8.89329	8.32886	8.9276	8.95169	9.31929	9.10224	9.90232	9.27901	9.00102	9.22905	8.61878	9.18028	9.09705	8.95836	8.97699	7.5698	9.05002	9.26974	9.72334	9.38982	-0.53	0.237645	-0.209	0.792823	-0.175	0.670373	-0.034	0.985093
201385_at	DHX15	10.6992	11.0008	10.735	10.6092	11.0173	10.5834	11.1153	10.9332	10.2051	11.3074	10.6174	11.0886	10.7852	10.6825	10.9807	10.758	11.2578	9.91183	10.6626	11.1675	10.6058	10.6763	10.9098	10.2426	10.1642	9.82815	10.0161	9.66855	10.1488	10.5532	10.5242	10.4843	10.4491	10.4652	10.2136	9.0336	10.3171	10.1841	10.3381	10.5965	0.799	0.000756	0.67	0.004884	0.337	0.36586	0.333	0.630693
201386_s_at	DHX15	10.1217	10.5466	10.5183	9.84894	10.8014	9.8424	9.98214	10.4068	9.01285	10.2461	9.60189	10.4462	9.55994	10.0629	10.3082	9.52365	9.99205	8.14033	9.30082	9.73116	9.67828	10.05	10.1402	9.37924	9.51639	8.89078	8.9695	8.05356	8.8902	9.70016	9.34773	9.34314	8.51119	9.09409	8.7068	7.59705	8.4599	8.57432	8.6507	9.83423	1.014	0.009406	1.254	0.001221	0.877	0.067438	0.377	0.928369
201387_s_at	UCHL1	6.15587	11.1534	7.24078	11.3364	8.03058	3.25595	9.22962	10.9937	6.91713	3.22461	8.17214	9.33183	8.44358	7.36915	5.8325	8.07463	10.3226	2.12799	12.1633	3.8057	4.81915	10.7916	9.42121	6.12246	11.359	10.1159	9.76648	10.2563	10.2449	7.28435	9.23949	8.65575	9.52874	8.79654	8.93554	2.32685	10.2696	11.1494	11.3435	11.1208	-2.684	0.188296	-1.577	0.587697	-1.366	0.522335	-0.211	0.981128
201388_at	PSMD3	8.56066	7.75773	9.31877	8.12306	8.11831	6.76297	8.59597	8.43731	7.08093	8.72508	8.52462	8.73713	8.28018	8.53618	5.84304	6.95251	5.41453	5.58682	8.2467	6.95332	8.39392	8.7472	7.64087	7.14786	7.98055	8.41015	8.11762	8.48016	7.79832	7.5134	8.2129	8.12408	8.16019	8.19956	7.78049	8.95259	7.6267	8.2708	8.22743	8.36808	-0.397	0.777526	-0.529	0.588904	-0.335	0.610228	-0.194	0.967603
201389_at	ITGA5	8.08981	8.14389	9.41869	6.736	8.95415	8.45258	7.96026	7.30396	6.76604	9.13126	9.00087	6.98746	8.4569	9.34883	8.23749	8.14816	7.69967	8.61477	8.05609	8.80703	9.10903	8.1996	7.7439	7.8482	9.90565	10.7242	10.5245	11.1763	11.563	9.40763	8.62587	8.66294	9.08939	9.06531	8.27664	9.03107	10.4089	10.6222	10.4312	10.7635	-2.514	1e-06	-1.986	7e-05	-0.479	0.503001	-1.507	0.038319
201390_s_at	CSNK2B	11.5117	10.7236	10.3468	9.79938	9.91591	10.4028	10.3338	10.6175	9.50627	10.4429	9.73603	11.33	10.2438	13.1424	9.8803	9.97655	10.1762	9.78384	9.37604	11.0976	9.81962	10.5119	9.75922	9.93498	10.7836	11.0331	10.3999	11.185	10.7914	9.8484	9.92371	10.116	10.5708	10.3643	10.3431	10.5448	10.3503	10.4628	10.3662	10.8842	-0.51	0.411056	-0.193	0.820112	0.065	0.902309	-0.258	0.967603
201391_at	TRAP1	7.7803	6.49424	8.23733	7.08287	6.81992	7.72215	7.75234	8.49384	6.93254	6.78167	6.92945	6.80808	7.19133	6.56686	7.25886	6.67309	6.89029	6.63083	6.67029	7.21943	7.21016	7.50874	7.42383	6.66655	7.34633	7.70016	7.25006	8.26494	7.36742	6.54851	7.48705	7.42823	7.61679	7.6174	7.17793	9.02186	6.85213	6.56669	6.68111	7.47005	-0.454	0.382981	-0.187	0.807198	-0.334	0.505754	0.147	0.967603
201392_s_at	IGF2R	7.34574	7.36169	6.87794	4.10391	6.16329	2.19508	5.92567	7.20909	6.29736	6.58862	5.16531	7.7661	6.8187	7.61624	3.32245	4.35868	2.63616	3.35343	5.4588	5.93773	6.96474	6.96496	6.61538	6.86513	6.93076	6.05003	6.31747	3.34051	6.26107	7.4198	7.24003	6.58364	5.71525	6.9038	6.43616	7.24673	8.38983	8.24302	7.57955	8.17593	0.113	0.972713	-2.034	0.045179	-0.682	0.545142	-1.351	0.64529
201393_s_at	IGF2R	9.29038	9.28961	8.67683	7.36078	8.36436	6.7544	8.2226	8.91498	8.40965	8.92285	7.70928	9.76712	8.98151	8.87559	8.31905	3.87879	7.83081	5.77775	8.34827	5.10678	9.24387	9.39979	9.17231	8.82485	8.93143	7.9947	8.34186	8.63761	8.56652	8.9869	9.22591	9.02924	8.43745	9.27606	8.67042	9.46751	10.4	10.4307	9.97572	10.0729	-0.317	0.904725	-1.892	0.020585	-0.751	0.503001	-1.142	0.619908
201394_s_at	RBM5	7.64426	8.78993	7.96885	7.56514	8.68495	8.66471	8.46168	8.26789	7.56179	7.08856	7.59975	7.55748	7.54225	8.03017	9.35423	6.52084	8.06422	7.07368	7.13366	7.16901	8.20321	8.86084	8.63367	7.92003	7.91932	6.90744	7.37687	7.54564	7.48479	8.62894	7.64608	8.18197	7.47989	7.52441	8.01199	7.88905	6.87944	7.42513	7.66204	7.71661	0.513	0.326895	0.445	0.433316	0.191	0.669736	0.254	0.967603
201395_at	RBM5	7.51571	8.54173	7.65207	7.88294	8.36574	8.59986	8.44435	8.38679	7.20234	7.35153	7.52556	7.96813	7.60921	8.52511	9.1269	8.56396	9.81519	8.66753	8.2719	8.06618	8.15829	9.05761	8.66247	7.97973	8.08967	6.62794	7.24019	7.72412	7.08268	8.5721	7.42399	8.37887	8.19318	7.55554	8.3165	8.01196	7.62255	7.64047	8.23786	7.58541	0.908	0.018548	0.441	0.380577	0.287	0.52623	0.154	0.967603
201396_s_at	SGTA	2.10008	2.00812	2.18657	2.09383	2.04598	2.79275	2.10053	1.99418	2.26724	2.14885	2.12632	2.71236	2.07576	2.09064	1.78348	2.21061	2.11882	2.12024	2.13738	2.16136	2.12377	2.08133	2.19423	2.06072	2.15777	2.55453	2.11326	3.11394	2.11981	1.85986	2.08192	2.04304	2.08616	2.03217	2.04579	2.23281	2.11695	2.08129	2.06802	2.09866	-0.268	0.114449	0.024	0.921412	0.086	0.615784	-0.062	0.967603
201397_at	PHGDH	7.84124	6.94775	5.87302	6.68062	7.9846	6.32342	7.10087	5.2862	7.07136	7.353	8.56682	7.65137	7.18528	6.70784	5.66792	7.81694	7.35607	2.47549	3.21289	7.97212	5.26155	7.58861	4.71485	3.97289	9.39739	5.72581	5.87303	6.6859	8.54753	4.11948	6.96263	6.81968	5.75622	6.51267	4.65651	10.3057	8.35932	8.82052	8.45229	6.96431	-0.897	0.613802	-2.231	0.035917	0.208	0.861089	-2.439	0.160694
201398_s_at	TRAM1	11.652	11.3965	10.9302	11.5732	11.1047	11.7015	11.359	11.2407	12.0425	12.1952	11.0439	11.2051	11.3612	11.1514	11.7738	9.75861	10.9261	9.82631	10.378	10.8447	11.5285	10.997	11.2206	11.4111	11.7984	11.3024	11.8146	11.5337	12.1835	10.8681	11.217	11.3501	11.5949	11.5229	11.3227	9.95949	12.0397	11.896	12.1071	11.5281	-0.547	0.232793	-0.326	0.622131	-0.222	0.603727	-0.105	0.967635
201399_s_at	TRAM1	10.8663	10.8433	10.4909	10.9547	10.9329	10.1614	10.9788	10.7355	11.3145	11.1381	10.3215	10.8176	10.1118	10.0445	10.5547	8.20311	9.36908	8.75495	9.33086	10.5264	10.3958	10.287	10.3189	10.4616	11.2411	10.7299	11.2552	9.00804	11.4722	9.79866	10.1032	10.0887	8.0928	10.227	10.0771	9.06563	9.70514	10.1925	10.0843	10.6126	-0.433	0.656337	0.376	0.724926	0.591	0.500743	-0.214	0.967603
201400_at	PSMB3	10.8446	10.0006	10.5591	10.8343	10.5045	10.1802	10.6856	10.2399	9.1739	10.6503	10.7115	10.0105	11.1602	9.85838	10.5502	9.13171	10.2893	9.35689	9.65804	10.2018	10.2918	9.99036	9.70078	9.97151	10.4936	11.1059	10.5536	10.822	10.0682	9.55317	9.89018	9.51808	10.0082	10.2766	10.2569	11.1715	10.0886	10.3214	10.2291	10.2041	-0.444	0.277922	-0.239	0.722839	0.174	0.634602	-0.413	0.74481
201401_s_at	ADRBK1	4.68757	5.53115	4.97542	4.47986	5.76091	4.47995	4.47797	5.5715	4.44212	5.22926	4.45457	5.01829	4.31708	6.40772	4.14766	4.60266	4.01841	4.41332	3.29565	4.29556	5.97241	4.26462	5.7939	4.52775	4.35731	4.52503	4.20515	4.25174	4.5626	4.51345	5.10936	4.96028	4.28197	4.46949	4.38698	4.47236	4.56257	4.0268	3.8083	4.45375	0.407	0.516529	0.522	0.313001	0.146	0.749706	0.377	0.957951
201402_at	ADRBK1	2.51383	2.45456	2.50126	2.50198	2.4798	2.52203	2.50752	2.53101	2.50431	2.49754	2.53534	2.44208	2.49383	2.50037	2.47566	2.65775	4.68191	2.66929	2.75342	2.85814	2.54673	2.50587	2.45543	2.49351	2.47369	2.53634	2.52382	2.56972	2.53142	2.49318	2.52244	2.48746	2.50266	2.50104	2.48726	2.54101	2.53552	2.51207	2.49299	2.51309	0.096	0.905686	0.104	0.82037	0.123	0.647457	-0.019	0.9876
201403_s_at	MGST3	11.0524	10.5132	11.3551	11.4741	11.4283	11.0249	10.7705	12.5198	11.0678	10.9982	11.7841	10.4642	11.5558	9.34094	10.8179	11.0383	10.9004	11.279	10.322	11.2227	10.9215	10.5675	10.1908	11.5108	10.6615	11.3375	11.2114	11.486	11.0894	10.7025	10.7995	10.7405	10.8447	11.0715	10.5488	11.1092	11.3992	10.746	10.9929	11.2435	-0.164	0.878157	-0.105	0.860733	0.192	0.621113	-0.297	0.967603
201404_x_at	PSMB2	6.09905	6.66057	6.86187	5.68805	6.3924	5.73722	6.69447	7.26103	6.18535	6.15428	5.81956	6.12399	6.12785	5.222	6.02075	7.12215	6.69107	7.48324	7.70142	8.32664	6.87174	6.47559	6.03828	6.19975	6.41435	8.25522	6.99832	7.16636	7.01941	6.41494	6.28857	6.34432	6.40349	6.30044	6.07036	7.44949	6.03454	6.16485	6.13488	7.07927	-0.676	0.179291	-0.078	0.911202	0.213	0.658013	-0.291	0.967603
201405_s_at	COPS6	9.24356	9.09179	9.38939	8.9916	9.30495	9.16486	9.81153	9.78135	9.57173	9.69092	9.78824	9.62535	9.30753	9.00906	9.16047	7.897	9.08008	8.17082	8.33697	8.99762	8.9587	9.86871	8.7512	8.64699	9.67134	9.9563	9.70522	10.0757	9.44068	9.09152	8.8331	8.68846	9.29118	8.95181	8.86595	10.6291	8.68608	8.97419	9.28916	9.93518	-0.621	0.092898	-0.353	0.476408	0.223	0.565654	-0.577	0.455987
201406_at	RPL36A	13.2747	12.7799	13.203	13.4836	13.4351	13.7035	13.5385	12.9834	13.9478	13.4476	12.7334	13.3442	13.059	12.7513	13.4677	13.6962	13.4124	13.371	12.9693	13.2927	12.4262	13.6037	12.8203	13.2582	13.4205	12.7417	12.8045	13.1537	12.9478	12.7948	13.1179	13.2231	13.3543	13.2351	13.3198	13.1238	12.9458	12.5816	12.7237	13.3937	0.218	0.544076	0.278	0.346504	-0.018	0.947338	0.296	0.709821
201407_s_at	PPP1CB	8.4893	8.15743	8.71743	9.27915	7.89857	8.37704	8.3153	8.56261	9.55501	8.74537	8.48752	8.27073	8.339	8.37469	8.50519	8.21232	8.84415	8.05065	8.8963	8.69127	8.33003	8.48164	7.78638	7.61979	7.6478	7.8796	7.81059	7.47473	7.83826	7.45028	8.43405	8.36079	8.50772	8.06242	8.55696	6.4536	8.08433	7.73426	7.44126	7.34827	0.687	0.025231	1.005	0.000832	0.033	0.925028	0.972	0.026666
201408_at	PPP1CB	8.8661	8.60127	9.17564	8.98957	8.69623	8.89515	8.31204	8.24573	8.77392	9.14781	8.74854	7.75795	7.19259	8.05048	8.92487	8.14843	8.85333	8.07053	8.44176	7.35921	7.69356	8.92953	8.10183	8.6241	7.89619	8.132	8.50168	7.44273	8.23088	8.12873	8.36386	8.68373	8.65114	8.75225	8.97135	5.98199	6.66086	7.08309	6.84608	7.05761	0.388	0.385786	1.703	1e-06	-0.255	0.524614	1.959	2.9e-05
201409_s_at	PPP1CB	9.6793	9.6698	9.73598	10.0274	8.96768	9.17485	9.59169	9.38641	9.85452	10.0284	9.39255	8.82646	8.32471	9.29807	10.0191	7.32568	7.98622	7.51369	8.19165	7.04692	8.61111	9.74312	8.6949	8.9636	8.68095	8.54411	9.02779	7.92842	8.69524	8.41512	9.21468	9.24381	9.15649	9.24936	9.99085	4.03105	7.83937	8.14236	8.09726	8.3505	0.403	0.806111	1.687	0.009522	-0.392	0.585208	2.079	0.027627
201410_at	PLEKHB2	9.82142	9.3038	10.0769	9.4776	9.12856	8.74223	9.00449	8.40195	7.72024	7.84673	7.86435	8.8915	8.71939	8.41335	9.25624	5.87693	7.66722	9.12974	7.4793	8.04708	8.50399	9.07647	8.94421	9.86319	7.90396	8.35199	8.74983	9.00118	8.36374	9.99622	9.42266	8.93207	8.28097	9.12542	8.67795	6.77449	8.81832	9.00643	8.9187	8.62795	0.216	0.913184	0.261	0.817274	-0.198	0.759752	0.459	0.967603
201411_s_at	PLEKHB2	7.96943	7.27415	9.01152	7.65352	8.3046	5.03706	7.47902	8.15576	6.91774	7.29891	6.99128	7.33137	8.10013	6.93387	5.22096	7.68962	5.73908	6.96143	6.99171	6.42087	6.79581	6.93863	6.69122	8.73765	8.03528	7.44773	7.01644	6.04776	7.39438	9.41565	8.79795	6.98628	6.51755	7.02887	6.90118	6.90598	7.68854	7.71871	7.64166	8.19454	0.094	0.964482	-0.347	0.795529	0.036	0.963012	-0.384	0.967603
201412_at	LRP10	8.86446	8.88044	9.31152	8.15443	8.92154	9.32524	8.92882	8.1326	8.19145	9.23574	9.17715	8.79044	9.52358	10.1595	9.00708	6.93744	8.89355	9.11717	8.19504	6.73159	9.71864	8.94665	9.11221	9.09572	10.5582	11.0086	10.7235	11.2027	10.5151	9.48106	9.19395	9.51219	10.338	9.85806	9.87002	10.2988	11.2476	11.3861	11.3653	10.9747	-1.968	2.3e-05	-2.221	3e-06	-0.921	0.116918	-1.3	0.060456
201413_at	HSD17B4	9.10956	9.67047	9.38502	8.1075	9.0988	9.6808	9.44113	10.0203	8.93392	9.06101	9.13826	8.74662	9.1785	8.59506	9.56523	5.04233	7.80631	6.77083	7.19778	7.55927	9.42196	10.0157	9.36502	9.97365	9.06765	9.19849	9.40057	8.5834	8.63564	10.4183	9.50405	9.36505	8.88646	9.56217	9.32574	4.70032	9.03508	8.92827	9.15723	8.96805	-0.125	0.960921	0.694	0.605928	-0.477	0.59234	1.171	0.595723
201414_s_at	NAP1L4	7.35734	7.51791	7.14749	7.28052	7.47113	6.83417	7.15136	7.17053	7.14516	7.13579	6.55805	7.44827	7.3122	7.01217	7.01607	6.72642	7.04911	6.6194	6.31586	5.12252	7.04127	7.14365	7.57288	6.74899	7.37272	6.8696	7.59665	7.73854	7.29701	6.88226	6.75249	6.86044	7.0285	6.94282	6.85697	7.65953	7.05067	7.2914	7.37939	7.67437	-0.384	0.29447	-0.42	0.225494	0.103	0.751294	-0.523	0.406876
201415_at	GSS	8.36302	7.518	8.05463	7.6887	7.06268	7.32077	8.10988	7.45385	7.50482	7.57115	7.97863	7.93644	8.1013	7.51657	7.2968	7.1594	7.80679	5.99331	7.0695	6.94236	7.29447	7.2329	7.28504	7.25995	8.01999	8.63067	8.53408	9.52757	7.83767	7.67775	6.98229	7.02075	7.26452	6.65978	6.87237	8.05554	7.81871	7.61048	7.52976	8.2599	-1.022	0.001403	-0.367	0.393312	0.528	0.253194	-0.895	0.070794
201416_at	SOX4	6.75096	7.40211	7.45921	6.41877	8.95975	6.10934	6.68125	6.61138	5.64585	7.13893	6.59377	8.89813	7.67018	6.53435	5.28077	3.28344	5.80145	5.69084	5.35053	3.25385	6.55183	6.59202	6.71488	4.5805	3.54688	3.68422	5.73217	5.02491	4.54487	1.96652	7.52826	8.08255	8.96691	8.07626	6.56179	8.87019	8.62393	8.87818	8.97305	6.59377	1.651	0.118503	-2.23	0.023526	-1.686	0.205666	-0.545	0.967603
201417_at	SOX4	9.68205	10.5013	10.2331	9.19646	11.0573	9.14682	10.6467	9.81171	9.64419	10.5166	9.4809	11.0444	10.3057	10.2535	10.0153	7.95849	8.71904	8.59815	7.99042	8.3031	10.0922	10.0378	10.0384	9.20025	8.67284	8.64912	9.19577	8.23015	8.79644	8.95693	10.4273	10.6992	9.86904	10.0298	9.36183	10.1626	10.4155	10.8466	10.6317	8.9816	0.948	0.101675	-0.55	0.477216	-0.42	0.51811	-0.13	0.968366
201418_s_at	SOX4	6.38917	7.4171	7.27874	6.06683	8.8979	5.4587	7.34403	7.01096	6.35765	7.29689	6.13778	8.94994	7.31992	7.04047	5.4501	5.40985	5.04004	5.47562	5.2256	5.31206	5.60076	7.77227	7.37927	6.79356	6.02312	5.51406	5.8053	5.99592	5.49394	6.22516	6.21623	7.33665	8.53221	6.73031	5.66706	7.1609	6.85935	7.73599	7.60273	5.56872	0.82	0.364681	-0.4	0.786702	-0.31	0.678635	-0.089	0.980659
201419_at	BAP1	6.4774	6.69374	6.79129	7.55024	7.74898	6.47388	6.5838	6.70543	6.18137	6.35917	6.56924	6.70296	6.56147	6.70797	6.42374	6.27975	6.19277	6.18244	6.59909	6.26958	6.57046	7.49634	6.86625	6.39622	6.64571	6.59362	6.53781	7.34817	6.58259	6.18573	6.28779	6.63128	6.82322	6.9067	6.95325	7.95128	6.81404	6.59095	6.77616	6.72612	-0.119	0.895361	-0.349	0.333126	-0.098	0.754611	-0.251	0.967603
201420_s_at	WDR77	7.25537	7.79634	7.69426	7.63531	7.64136	7.22567	7.11248	9.48786	7.20626	6.07585	6.56986	8.00568	7.29276	6.16675	7.19498	6.32675	7.20719	7.20509	7.21932	7.24156	8.3958	7.88422	6.81002	6.9475	7.25289	7.52839	7.78186	7.35681	7.2258	6.97696	7.21242	7.13457	7.00248	6.75795	7.17982	8.84513	7.11073	7.21486	7.19396	7.82077	-0.126	0.933953	-0.334	0.684622	0.246	0.608661	-0.58	0.681075
201421_s_at	WDR77	7.02248	7.27124	7.32522	7.58586	7.15894	6.95318	6.94802	8.33422	7.2488	6.93811	7.41783	7.52122	7.31059	6.98918	7.37684	8.19027	7.72869	7.65751	7.7291	8.88136	7.78068	7.44701	6.74295	7.14522	7.19915	7.4146	7.34446	7.85174	7.31819	7.15287	6.99811	7.18024	7.25805	7.19233	6.83079	8.13062	7.34446	7.30625	7.3802	7.32971	0.009	0.994507	-0.064	0.89486	0.342	0.485553	-0.406	0.637742
201422_at	IFI30	11.9392	11.2017	11.4816	10.0414	11.6018	9.26209	11.4687	10.8049	8.39464	10.2462	10.6068	9.78589	12.307	9.67392	11.5193	9.17885	11.9738	11.9802	11.1297	10.9291	11.7885	10.1064	11.5815	12.4052	5.69874	6.85101	6.70368	7.19738	5.80993	12.8002	11.2449	10.3198	9.06015	11.1235	10.5626	7.17712	6.70689	6.88013	7.34793	6.63702	4.516	0	4.019	0	0.506	0.528682	3.512	0.000169
201423_s_at	CUL4A	7.9281	7.85956	8.10496	7.69212	8.54552	8.6371	7.65555	8.99857	8.07167	7.84397	8.14304	5.54549	7.08663	7.47874	8.21623	3.96899	8.22082	5.37168	4.28135	4.21777	7.74202	8.34783	8.21998	7.9363	8.52006	7.42521	8.13618	7.76905	8.37132	8.36898	7.38215	7.43599	7.38688	7.64521	7.4212	7.27045	8.11785	7.57839	7.77529	8.65804	-0.665	0.664764	-0.501	0.778071	-0.075	0.938577	-0.426	0.967603
201424_s_at	CUL4A	5.87637	5.76312	6.76466	6.40573	6.27717	6.55914	6.0008	6.81378	7.7463	6.67232	5.89671	5.21825	5.77615	5.95392	6.31726	5.17683	7.60815	6.54968	5.79677	5.97882	5.52895	6.95458	6.95585	6.64802	7.02848	6.47204	6.49071	6.19184	5.43386	6.95287	6.38929	6.2798	6.18889	6.30647	6.14404	5.65582	6.2381	6.15905	6.53336	6.20879	0.004	0.997728	0.169	0.820289	0.066	0.887179	0.103	0.967635
201425_at	ALDH2	8.0676	8.95044	8.57753	8.88859	8.04039	7.53476	8.89891	7.36279	8.34433	9.25054	9.41893	8.21302	9.75877	8.12852	9.20299	5.28622	7.31498	7.88775	6.24016	4.87627	9.16359	6.90898	9.89228	10.1926	8.62874	7.39646	8.06631	8.42235	8.34807	9.89067	8.7925	8.99237	8.87466	9.37836	9.70839	10.3922	8.01951	8.68814	8.33738	8.22274	0.079	0.975693	-0.48	0.782275	-0.898	0.500573	0.417	0.967603
201426_s_at	VIM	13.7318	13.2756	13.8531	12.8946	12.9852	13.9223	13.6731	13.1407	13.7396	14.0639	13.9825	13.4795	13.5777	13.7859	13.6516	14.0146	14.0168	13.6393	13.667	13.5614	13.9923	13.0858	13.3643	13.6022	14.0388	13.9404	13.8504	13.7539	13.9727	13.8302	13.7266	13.7656	13.8526	13.9761	13.7953	13.6531	13.8667	13.8879	13.9133	14.2027	-0.29	0.199828	-0.284	0.213044	-0.202	0.503001	-0.082	0.967603
201427_s_at	SEPP1	11.5226	12.1416	11.2386	11.7062	11.3511	11.3595	12.3879	11.9737	12.3696	12.1294	11.862	11.1009	11.4199	11.2978	12.162	10.5319	11.8174	12.0463	11.2968	11.4007	12.2918	11.0764	11.8206	12.2833	9.3839	10.2298	8.57239	8.62562	9.70233	12.1957	12.3015	12.4145	11.3565	11.8625	12.0916	2.80725	8.20508	2.71701	4.07316	8.40373	2.409	0.000825	6.47	0	-0.294	0.709982	6.764	0
201428_at	CLDN4	3.6017	3.50677	3.57568	3.59845	3.53088	3.65927	3.61244	3.64335	3.56408	3.49898	3.74694	3.34136	3.99621	3.61396	3.28077	3.83426	3.70975	3.70444	3.73461	3.845	3.63285	3.51342	3.40539	3.59139	3.47646	3.74509	3.63336	4.00927	3.65654	3.60923	3.57691	3.52844	3.59381	3.5176	3.58693	3.62908	3.64271	3.57415	3.55831	3.5983	-0.09	0.597691	0.014	0.934399	0.053	0.632694	-0.04	0.967603
201429_s_at	RPL37A	13.9047	14.2268	13.8372	13.765	13.8039	13.908	14.1466	14.4502	14.2212	13.8554	14.063	14.1319	14.1951	14.0779	14.1265	14.1227	14.0672	13.959	14.2305	14.0373	13.9977	14.1252	14.143	14.0335	14.1977	14.1039	14.0155	14.0132	14.2164	13.925	14.1405	14.2093	14.316	14.1566	14.3235	13.9623	14.2907	14.2135	14.1865	14.3391	-0.055	0.853893	-0.144	0.237404	-0.175	0.224946	0.031	0.967603
201430_s_at	DPYSL3	4.94738	4.81089	7.28471	6.85511	7.25108	5.20221	7.91634	8.84953	6.45553	7.76332	7.58637	7.67499	7.21704	6.64063	4.6167	3.87982	3.9124	3.85359	3.48292	3.74024	6.459	6.47374	7.37335	8.22399	5.96776	6.36673	5.67555	3.32081	6.52202	5.30646	6.02614	6.23896	4.29871	5.9176	7.10343	5.34182	6.88628	7.35104	5.79903	6.14058	0.581	0.828006	-0.153	0.922512	0.234	0.836521	-0.387	0.967603
201431_s_at	DPYSL3	5.66557	6.2935	8.36774	6.10458	8.55303	9.68113	7.90314	7.22304	6.13294	8.86645	8.94787	7.16719	7.07507	6.92274	8.35914	6.18548	8.16416	8.42146	6.69645	5.2424	7.77418	6.57139	8.33113	8.69254	7.86418	7.4834	8.17991	7.50165	7.25131	6.64642	7.80682	8.53082	8.14922	8.0329	8.7245	7.60025	8.89678	9.01468	9.22587	7.52193	-0.217	0.928315	-1.012	0.205146	-0.809	0.484913	-0.203	0.967603
201432_at	CAT	9.17919	9.80745	9.32532	9.78492	8.98431	9.93651	9.83553	8.67398	9.24788	9.89789	9.8493	9.11269	9.80604	9.67195	10.5459	6.57087	9.9323	9.56874	8.01316	7.0902	10.2956	8.63025	9.76144	10.4265	9.71297	10.1464	10.4384	9.61468	10.0035	10.6356	9.42657	9.9592	8.853	9.48432	9.90708	7.58112	9.74559	9.97248	9.45359	8.9539	-0.6	0.504333	0.242	0.826017	-0.143	0.835792	0.385	0.967603
201433_s_at	PTDSS1	9.81479	9.9414	10.3643	9.38427	10.0741	9.21919	9.21192	10.4512	9.47362	10.4743	9.47832	9.53196	10.5203	9.21192	9.37028	7.77445	10.6743	8.36806	8.55904	9.46163	10.0876	10.0889	9.91538	9.30015	9.19558	9.32168	8.96551	9.98612	8.98118	8.96413	9.02077	9.4228	10.0423	9.52329	9.30569	9.37396	8.97729	8.87744	9.28601	9.16885	0.299	0.73843	0.452	0.432085	0.126	0.786313	0.326	0.967603
201434_at	TTC1	8.13157	7.43896	6.82764	8.42735	8.28114	8.02708	7.22752	7.62626	6.5231	8.24612	8.5768	6.77207	7.09528	6.57572	7.816	6.34019	7.06502	7.18079	7.74649	6.23674	6.17376	6.61386	7.34573	7.60842	8.32306	7.87182	8.3541	7.99966	7.88133	8.0082	7.21687	6.64702	7.31202	6.83912	6.98653	5.24076	7.92662	7.75864	7.64777	8.10825	-0.73	0.19767	0.02	0.979609	0.356	0.535259	-0.336	0.967603
201435_s_at	EIF4E	8.7634	9.02132	9.51312	9.71612	9.55166	8.29069	9.36687	8.22659	9.09217	9.07307	8.31016	8.956	8.48872	8.71734	8.95299	6.39378	6.25573	5.71549	4.97633	5.846	9.07715	9.14725	8.63416	8.63401	8.89675	8.13388	8.39663	6.38235	8.54112	7.91585	9.23349	8.9536	7.28289	8.55053	8.48964	5.77509	7.40394	8.03357	7.79838	8.37272	0.195	0.943975	0.789	0.52978	-0.237	0.797473	1.025	0.736909
201436_at	EIF4E	5.31002	4.88298	6.80417	7.34664	7.01095	5.82186	5.67729	4.75223	6.4477	6.58993	5.57579	5.24461	5.13158	6.01912	5.55988	6.00904	5.49008	5.99397	5.7081	6.64537	5.92204	5.25394	5.57344	5.18791	5.20568	4.66785	5.54159	5.40948	5.09965	5.85521	5.58038	5.06808	5.5135	5.465	5.07371	3.86148	5.69822	5.2955	5.24667	5.37635	0.648	0.166321	0.737	0.099312	0.492	0.479646	0.244	0.967603
201437_s_at	EIF4E	8.16526	8.21078	9.04204	9.49477	8.96849	8.55962	9.41071	8.14077	9.15529	9.02467	8.48827	8.12907	8.44553	8.47512	8.58435	6.81673	7.39297	6.81636	7.17651	7.76553	8.28131	8.70274	8.25613	8.03941	8.34201	7.83485	8.2227	6.77063	8.32022	8.27787	8.99131	8.39448	8.06623	8.11956	7.89511	6.29672	8.01576	8.09801	7.89436	8.25998	0.415	0.602765	0.6	0.306725	0.019	0.972361	0.58	0.746244
201438_at	COL6A3	12.6894	11.3919	12.4862	9.3536	12.3294	12.9182	10.9941	10.4111	11.4029	12.9457	12.9094	11.8182	12.5314	13.0056	12.3234	12.7496	12.5294	11.6478	10.2503	10.8704	13.3532	11.6121	11.4916	12.5751	13.4869	12.4765	12.1502	12.8845	13.0302	12.6738	12.6219	12.3557	12.6316	13.063	11.8999	11.734	13.2066	12.8601	12.9051	13.1178	-0.835	0.236351	-0.794	0.271156	-0.544	0.503001	-0.25	0.967603
201439_at	GBF1	4.86604	4.76499	4.05095	2.62305	3.97299	4.61892	3.87262	4.99638	3.6963	3.51619	3.66808	3.42407	3.48802	3.59154	4.5103	4.0605	4.0123	3.71083	4.04578	3.66518	3.94523	5.73424	3.95311	3.67803	4.04846	4.29471	4.74447	6.67113	4.077	4.42108	3.92372	4.17249	4.03029	4.67297	4.0216	5.09251	4.05935	4.0452	3.99762	4.07666	-0.732	0.141393	-0.219	0.805044	-0.129	0.797867	-0.09	0.974007
201440_at	DDX23	5.96718	7.06866	6.2193	6.57765	6.57004	6.20872	6.00681	5.6084	5.61452	6.05765	6.05503	6.43526	6.25146	7.58553	5.32368	5.09032	4.92489	4.2696	4.44656	2.99646	5.87832	6.35098	6.09689	4.60184	5.34931	5.97963	5.67911	6.58011	4.28905	5.88942	5.04154	5.5283	6.24359	5.95313	5.31942	7.68412	5.36579	5.28802	5.9045	4.91023	0.188	0.932186	-0.067	0.948165	0.147	0.839256	-0.213	0.967603
201441_at	COX6B1	11.487	11.4429	11.4157	11.6523	11.5893	11.4001	10.6663	11.4347	11.574	10.1729	12.137	10.5457	11.339	10.7579	11.1942	10.5106	10.4436	10.3383	10.6525	10.3467	11.2322	10.5759	10.7309	10.8446	10.9751	11.5671	11.2629	11.6941	10.9182	10.834	10.9127	10.6107	10.9503	10.9873	11.0377	12.3961	11.1223	10.952	11.0412	11.5397	-0.271	0.652475	-0.398	0.349487	0.113	0.7563	-0.511	0.537109
201442_s_at	ATP6AP2	2.39224	2.30965	2.36692	2.38797	2.31824	2.46269	2.40712	2.43592	2.39254	2.36399	2.49577	2.27426	2.39055	2.36686	2.32747	3.06904	3.07281	2.5652	2.54517	3.3837	2.43421	2.3757	2.28962	2.34024	2.34737	2.49564	2.42811	2.55649	2.44657	2.36011	2.37522	2.31435	2.39086	2.315	2.33118	2.45231	2.44595	2.36697	2.34428	2.40592	0.03	0.953364	0.082	0.79627	0.14	0.503001	-0.058	0.967603
201443_s_at	ATP6AP2	12.4192	12.0186	12.7957	11.8966	11.4478	11.1245	12.4567	11.0097	11.7223	12.1074	11.8525	11.4753	12.1949	11.501	11.9232	9.56923	11.3451	11.6285	10.6775	11.0793	12.4918	11.3264	11.8338	11.9963	11.6648	10.9904	11.2663	10.67	11.4921	12.0747	12.1557	11.7483	10.9968	11.8616	11.6902	10.6917	11.7745	11.7058	11.8856	11.3988	0.462	0.415495	0.187	0.815066	-0.012	0.980567	0.199	0.967603
201444_s_at	ATP6AP2	11.7038	11.5528	12.0906	11.1083	10.7038	10.4841	11.9996	10.0149	10.3545	10.727	11.2229	10.4611	11.1274	10.5144	11.3208	9.19291	10.9769	10.1087	10.2889	10.4016	11.9695	10.9081	11.056	11.1995	10.917	10.1051	10.9415	9.53578	10.692	10.8619	11.0656	10.7826	9.228	11.1681	10.6798	9.87711	10.4646	10.4923	10.5308	10.5798	0.456	0.48438	0.505	0.39673	0.309	0.545634	0.196	0.967603
201445_at	CNN3	9.92509	10.3679	10.7452	9.71347	11.2346	10.2268	10.8496	9.21192	9.4767	6.36574	9.35094	9.94913	10.1935	10.4596	10.1233	8.00501	9.03586	8.75744	4.1242	10.2051	11.458	8.83447	9.69426	8.41522	10.0431	10.5952	11.3793	10.3439	10.8709	7.96368	9.71789	9.72146	8.93781	9.78375	9.33339	9.20199	10.5153	10.9174	10.9925	9.81725	-1.259	0.24099	-0.901	0.497716	-0.111	0.916077	-0.79	0.967603
201446_s_at	TIA1	8.01168	9.65194	8.19589	8.89142	9.18297	8.48548	8.70101	8.6231	8.43919	7.93685	7.26801	8.95039	7.13495	7.48906	8.47062	7.12068	8.61231	7.17077	8.37855	5.86283	8.15127	8.93208	8.33164	7.5631	7.45691	4.55396	6.48828	3.09393	6.96915	7.77122	7.57896	7.95643	5.03295	7.14843	7.26698	6.73633	6.2907	6.47042	6.91668	7.18264	2.421	0.000319	1.414	0.042617	1.136	0.230374	0.277	0.967603
201447_at	TIA1	7.2561	8.77898	7.27618	7.7066	8.2106	7.9621	7.15642	7.07879	7.39156	7.57193	6.72513	7.55912	6.09634	7.19783	8.0912	6.83765	7.28059	6.29498	6.84316	6.92955	7.32786	7.7814	7.39679	6.99645	6.93691	4.7162	5.95002	4.56604	6.37148	6.79056	7.24662	7.27282	6.28478	6.79572	7.18266	5.35211	5.58817	5.74327	6.53049	6.57328	1.593	0.000244	1.344	0.001873	0.345	0.515087	0.999	0.177748
201448_at	TIA1	7.92689	9.29948	8.0496	8.68431	8.68024	9.01821	8.2985	7.55065	8.40812	9.09613	7.05818	8.33784	7.52939	8.11556	8.91457	5.86639	7.6564	6.62716	8.49196	5.41872	8.04017	8.33914	8.27515	7.4815	7.3541	4.71098	5.46335	4.50823	5.4405	7.58439	8.40923	8.75744	7.0512	7.58826	8.05059	6.2934	6.8629	6.91716	7.6197	7.02824	2.455	7e-05	1.006	0.13748	-0.021	0.976346	1.027	0.454885
201449_at	TIA1	4.4692	5.52106	4.4362	5.15045	5.19382	6.09917	5.08816	3.97498	3.9343	5.19298	4.18953	4.1484	3.84841	4.16832	5.56242	3.2523	4.469	4.16234	4.18004	3.3418	4.54859	4.65725	5.09181	4.20301	3.57765	2.8686	2.7173	2.76585	2.72218	3.75411	4.50653	4.64177	4.18096	3.87142	4.70815	2.79423	2.79925	2.98174	3.55692	2.99812	1.575	0.000152	1.479	0.000371	0.124	0.789082	1.356	0.023972
201450_s_at	TIA1	6.56272	7.62019	7.04658	7.60673	7.46163	7.05177	6.99086	7.41129	6.86516	6.73001	5.17261	7.24203	5.50818	6.24187	7.00665	5.53592	6.43563	5.44268	6.1787	5.66892	6.1078	7.04834	6.8531	5.36179	5.8454	3.71605	4.86305	4.51501	5.29575	5.48935	6.32398	6.9548	4.69427	5.83283	5.71153	5.05309	5.25909	4.37645	5.39026	5.66006	1.659	0.001279	1.358	0.008984	0.602	0.489515	0.756	0.593778
201451_x_at	RHEB	3.0271	2.90448	2.93437	3.08865	2.92932	3.23954	3.05755	3.14048	3.06272	2.93087	3.39687	2.97492	3.55086	3.35166	2.87892	5.07209	5.86607	3.7268	4.40814	5.16948	3.09179	2.95064	2.7831	2.94408	2.90511	3.39423	3.12405	3.49309	3.14759	2.92874	2.94392	2.83946	3.08632	2.91648	2.85423	3.16925	3.16494	2.99111	2.94332	3.0904	0.204	0.887518	0.345	0.697908	0.488	0.503001	-0.144	0.967603
201452_at	RHEB	3.79484	3.59764	3.46303	4.09801	3.88973	3.01234	3.70314	4.13911	4.26475	2.9515	3.17412	3.35916	2.94714	3.0549	2.07435	2.28117	2.14038	2.97817	2.16077	3.05735	3.20944	3.86918	3.15672	3.7302	2.99212	3.17416	3.47528	3.09941	3.01475	2.94001	3.42815	2.89164	2.95462	2.99324	3.61288	3.83279	2.64035	2.9441	2.92688	3.11739	0.091	0.941933	0.15	0.826991	0.066	0.879822	0.084	0.970848
201453_x_at	RHEB	11.2172	11.177	11.216	11.4771	11.3361	11.3332	11.5947	11.903	11.2659	11.1411	10.7831	11.0314	10.5389	11.3492	10.9857	9.13939	9.53892	10.0337	9.81998	10.7659	11.0579	11.3327	10.8736	10.6836	10.8891	10.7444	11.4477	10.6662	10.9635	10.6847	10.6304	10.5087	10.2917	10.4289	10.6318	11.6638	11.1134	11.419	11.2519	11.1081	-0.051	0.96741	-0.42	0.406538	0.393	0.503001	-0.813	0.2252
201454_s_at	NPEPPS	7.07671	7.1852	7.78426	6.19654	6.30926	7.0618	6.95017	7.22575	6.95251	7.18547	7.06109	6.88585	6.19991	7.65664	6.18606	3.75218	3.83836	5.01059	5.54467	3.91213	6.44561	7.5733	6.60754	6.67718	7.25056	6.87151	6.8835	5.33701	7.21914	7.12766	7.96243	7.92179	7.67492	8.06082	7.82237	8.62143	7.97692	8.49184	7.90635	8.75477	-0.296	0.88852	-1.934	0.003955	-1.472	0.078189	-0.462	0.967603
201455_s_at	NPEPPS	8.24461	8.94421	9.03629	6.77614	7.28713	8.93987	7.80304	8.29632	7.85788	8.05441	7.64224	7.47445	7.02507	8.61174	8.19614	5.42355	6.79045	6.90334	7.46373	7.38719	7.59389	8.5763	7.73658	7.47034	8.55416	8.22687	7.90345	8.35508	8.31772	7.48691	7.43311	7.44734	6.957	7.82256	7.46625	7.80332	8.43722	8.45772	8.70144	8.5784	-0.551	0.373769	-0.675	0.216809	0.296	0.573127	-0.97	0.263433
201456_s_at	BUB3	9.33865	8.38598	8.51946	8.93007	8.90909	8.15438	8.16008	9.18982	8.52177	7.90787	7.01477	8.05687	7.18795	7.55983	7.87535	6.02756	7.53098	5.88311	6.30172	6.80454	7.27615	8.68171	7.91459	7.06499	8.76777	7.63062	8.39718	6.13604	8.4425	7.94843	8.03312	7.44072	6.10414	7.56372	7.56285	7.3003	7.20537	7.581	7.36279	8.32905	-0.069	0.972798	0.25	0.823514	0.465	0.523181	-0.215	0.967603
201457_x_at	BUB3	10.8456	9.27802	10.1923	9.76885	9.89981	8.94275	9.37726	10.0332	9.16664	9.32989	8.89026	9.56692	9.05425	8.67118	9.27024	5.83621	7.38913	7.53741	7.12488	8.68965	8.61506	9.06319	8.94511	8.55356	9.37454	8.62725	9.02782	8.51466	9.07739	8.74912	8.96792	8.7872	8.17636	8.50106	8.35249	8.9622	7.79332	8.15245	7.94564	8.97515	-0.013	0.996446	0.546	0.58043	0.355	0.59777	0.191	0.967603
201458_s_at	BUB3	10.0171	9.29719	9.43205	9.85218	9.7458	9.26155	8.88415	9.95676	9.71492	9.18434	8.24265	8.91086	8.04398	8.50709	8.9793	8.37448	9.14752	8.07468	8.01204	9.29282	8.18385	9.30965	8.56938	8.32023	9.51003	8.55083	9.07441	8.50632	8.73433	8.59689	8.56402	8.78278	7.88222	8.4414	8.50617	8.0853	8.60461	8.51383	8.56767	8.82489	0.081	0.948499	0.437	0.383605	0.521	0.387194	-0.084	0.970848
201459_at	RUVBL2	9.11125	8.2013	9.03653	9.64013	9.05169	8.44555	7.97728	8.03115	9.16082	7.51109	8.94761	8.34951	8.78089	8.89293	7.43352	6.3826	5.70756	6.13564	7.45871	5.78651	7.81788	8.45255	8.1156	7.03581	8.88022	9.86861	9.03657	10.2091	8.62013	7.20176	7.83501	7.92601	8.62833	8.03179	8.12669	10.4854	8.21824	7.97706	8.12884	8.53814	-1.376	0.049462	-0.723	0.442257	-0.163	0.832549	-0.56	0.967603
201460_at	MAPKAPK2	8.09077	8.13716	8.20192	8.02241	8.18715	7.4789	7.57805	8.22906	8.0215	8.35641	8.04695	8.37485	8.37203	8.0402	7.94947	8.06046	7.99176	8.49512	8.04786	8.17785	8.04838	8.10007	8.12591	7.96239	8.01244	8.06451	8.03739	8.95905	8.00539	8.21632	7.98479	7.99893	8.49707	8.10028	7.84556	9.04495	8.13084	8.00207	8.24819	8.26648	-0.123	0.789485	-0.246	0.295999	0.007	0.974845	-0.253	0.681715
201461_s_at	MAPKAPK2	6.45391	5.26613	7.1493	4.91115	7.29816	4.18028	4.15369	5.62868	5.57601	5.89579	5.44842	6.11893	5.11825	6.01813	4.14044	5.07587	4.36128	5.45868	4.3837	5.08121	5.7344	4.58851	5.47493	4.7396	5.33152	5.7815	5.01899	4.38394	5.42921	5.28511	5.84066	4.44485	4.28653	4.62553	4.24241	6.27519	4.1762	5.00336	4.178	5.21407	0.153	0.936741	0.372	0.74159	0.654	0.476841	-0.281	0.967603
201462_at	SCRN1	6.76961	7.04884	6.10935	4.13526	8.85064	3.64191	6.10153	4.65836	5.7449	3.41636	7.34202	5.70129	8.10992	5.85408	6.08632	2.28185	4.86753	4.66487	4.45784	3.928	4.45618	5.03203	5.88641	5.56635	8.54429	7.43069	7.92467	8.56106	7.8096	6.36007	6.15804	5.53066	5.7714	6.07482	6.21937	8.94494	8.45189	8.37387	9.058	9.53877	-2.571	0.002357	-3.391	8.2e-05	-0.468	0.616676	-2.923	0.01641
201463_s_at	TALDO1	10.7191	10.5205	10.6064	10.8979	9.85523	9.7841	9.92669	10.2886	10.0378	9.86869	9.82722	10.7658	10.7519	10.8646	10.3457	8.35894	10.498	10.9324	9.9269	10.2507	9.98064	10.8088	10.4168	11.0254	10.9453	11.7081	11.9894	12.2634	11.5552	11.2331	10.605	10.3797	11.5783	10.627	10.5829	8.35277	11.0587	11.9352	11.9115	10.2508	-1.353	0.00652	-0.362	0.713404	-0.415	0.508531	0.053	0.982639
201464_x_at	JUN	9.64244	9.29133	10.4746	7.23973	8.61513	9.05003	7.90108	9.75616	9.50658	10.0416	11.006	11.2793	9.32773	9.36076	7.82539	8.64163	7.11314	9.24327	6.13864	9.08807	10.515	7.88741	7.58179	9.74149	8.56837	7.94662	7.65534	7.18541	7.00006	10.6203	11.2166	11.476	6.95843	8.66484	10.4419	8.14882	9.25701	8.92162	8.61554	9.14522	1.404	0.139545	0.258	0.859547	-0.676	0.51613	0.934	0.847715
201465_s_at	JUN	4.68171	4.31874	6.03971	3.67346	4.34318	4.46752	4.70589	5.49628	4.84899	5.80116	6.34915	8.11846	5.13912	4.65168	4.3417	5.28442	4.84075	4.86455	4.86422	5.05804	5.45919	4.39341	4.07423	6.73173	4.35962	4.82457	4.44287	4.79775	4.76147	8.52426	8.56902	6.43512	4.40164	4.56708	4.81668	4.76446	5.13616	4.83942	4.65818	4.80836	0.606	0.675952	0.402	0.796215	-0.515	0.554175	0.917	0.77109
201466_s_at	JUN	8.45956	7.84576	10.0427	5.67298	8.00149	9.04244	6.12712	8.49869	7.46748	8.65778	9.46895	10.3347	7.18758	7.91912	6.63101	7.51544	6.87906	8.61402	5.66634	7.51196	9.0653	6.01116	5.49373	8.58065	7.12668	6.24181	6.08935	6.56174	5.77058	9.82307	10.9466	10.4173	5.36806	6.67309	9.11365	7.03371	8.06181	7.25488	7.01224	8.12965	1.503	0.169969	0.362	0.832893	-0.643	0.559139	1.005	0.885395
201467_s_at	NQO1	3.21751	3.19307	2.75274	5.80542	2.68651	2.68045	4.46037	8.01005	3.1089	2.54008	4.66783	2.6443	3.46964	2.74035	2.50656	2.98531	2.62143	3.06568	2.79029	2.81986	2.89102	2.87632	2.6589	3.71671	8.35816	9.50751	9.22469	9.37915	9.48595	4.1784	2.87016	2.56108	2.61556	2.67285	3.4223	7.732	7.72429	8.99257	9.3278	6.95894	-5.788	0	-4.744	0	0.575	0.519038	-5.319	1e-06
201468_s_at	NQO1	4.37927	5.07367	4.43643	6.26061	3.73803	4.3387	5.79356	8.06541	5.802	3.80862	6.41735	3.6601	4.5475	4.09158	4.35769	5.5596	4.91231	5.11664	4.37868	5.04988	4.8047	3.92906	3.88808	5.35315	9.16703	10.5357	10.7397	10.9331	10.0672	6.42256	4.50208	4.27039	3.9107	4.36364	5.01642	7.15303	9.4855	11.0285	11.5322	6.72607	-5.321	0	-4.218	1e-06	0.555	0.543261	-4.772	1.7e-05
201469_s_at	SHC1	8.23745	8.11159	8.43141	8.34667	8.70682	4.60482	8.44761	8.98717	8.24023	8.34003	7.36738	8.568	7.84959	7.90704	4.26968	6.15177	4.24329	6.41663	7.05442	7.25475	8.46033	7.84959	8.20452	7.47965	9.65667	9.34731	8.78176	7.65071	9.43147	7.56485	7.73475	7.91408	5.84103	7.3569	7.74067	8.0094	6.75906	7.8439	7.84959	8.98668	-1.49	0.087878	-0.406	0.801958	0.166	0.858617	-0.572	0.967603
201470_at	GSTO1	11.2862	9.74847	11.0749	10.772	10.6391	10.8101	10.1831	10.4695	10.482	9.64394	10.5495	9.85541	11.1752	9.61318	10.7401	9.53176	10.1719	10.9876	9.8508	10.1633	10.0399	10.0926	10.381	11.4669	11.0138	11.282	10.8913	11.5573	10.8258	11.0546	10.5445	10.1836	10.5404	10.6939	10.4769	10.1835	10.8407	10.1598	10.2779	11.3812	-0.683	0.057932	-0.137	0.826991	-0.057	0.888874	-0.081	0.969445
201471_s_at	SQSTM1	9.47595	9.19894	9.86334	9.7707	9.23451	8.98059	8.85	10.1866	8.42217	9.10148	9.89727	9.52833	9.47728	8.99363	8.89227	8.22385	8.84592	9.49378	9.41797	9.44992	10.3543	8.53499	9.36576	10.1177	10.3681	10.4417	10.3329	10.3275	10.2905	10.0778	9.56214	9.14432	9.02965	9.82964	9.61195	10.0925	10.7211	11.6567	11.5756	11.3288	-1.002	0.004489	-1.725	3e-06	-0.085	0.83296	-1.639	0.00077
201472_at	VBP1	10.531	9.46785	10.0464	10.3279	10.6209	10.2155	9.70557	11.0129	10.6074	10.7984	9.94381	9.6711	10.1443	10.0651	10.2094	8.58527	7.70873	8.7745	8.99085	8.34478	10.122	10.3882	9.45951	9.70563	9.97305	9.11056	9.62422	8.8707	9.88808	9.48169	9.99835	9.66728	9.31068	9.66548	9.47513	8.42856	9.42764	9.19977	9.47036	9.67544	0.304	0.797749	0.557	0.376786	0.174	0.740764	0.383	0.967603
201473_at	JUNB	8.06669	7.75666	8.65512	7.66804	7.53716	9.19573	6.89143	8.37984	7.87025	9.79599	10.5123	11.6262	7.73313	8.3356	6.47721	7.94508	5.3155	8.36271	5.46904	5.51101	9.95403	7.06463	7.5773	8.56708	7.98188	7.96512	7.56615	7.69419	7.44864	9.58623	9.96334	10.3021	8.67365	8.36595	9.34946	7.94267	6.98256	6.24639	7.54235	5.99059	0.343	0.907885	1.133	0.307269	-1.257	0.36779	2.39	0.085939
201474_s_at	ITGA3	2.77037	2.69881	2.60985	2.62319	2.58815	2.84554	2.8187	2.85039	2.67345	2.5756	2.91181	2.72777	2.81203	3.86931	2.73959	3.11201	3.47492	3.54049	2.99316	3.12806	2.84413	2.77005	2.47528	2.76025	5.29812	5.34564	5.34388	7.70091	4.98389	3.92605	2.77426	2.72123	3.37512	2.7591	2.72711	5.08152	5.88831	4.75048	6.21482	9.15106	-2.809	0	-3.292	0	0.054	0.928831	-3.346	6e-06
[truncated: 21,281 more rows]
[truncated: 5 more columns]
